# Supplementary material for: 8-Hydr­oxy-2-methyl­quinolinium dichlorido(2-methyl­quinolin-8-olato-κ2 N,O)zincate(II) methanol solvate
Source: Acta Crystallogr Sect E Struct Rep Online. 2009 Apr 22;65(Pt 5):m553. doi: 10.1107/S1600536809014202 (PMC2977600; doi:10.1107/S1600536809014202)
Supplement: Supplementary file 2 [file e-65-0m553-Isup2.hkl]

# 
# h,k,l, Fc-squared, Fo-squared, sigma(Fo-squared) and status flag 
# 
data_I
_shelx_title '  P21/n' 
_shelx_refln_list_code          4 
_shelx_F_calc_maximum      323.66 
_exptl_crystal_F_000      1000.00 
_reflns_d_resolution_high  0.7696 
 
loop_ 
 _symmetry_equiv_pos_as_xyz 
 'x, y, z' 
 '-x+1/2, y+1/2, -z+1/2' 
 '-x, -y, -z' 
 'x-1/2, -y-1/2, z-1/2' 
 
_cell_length_a    10.0717 
_cell_length_b    13.7886 
_cell_length_c    15.4828 
_cell_angle_alpha  90.000 
_cell_angle_beta  105.482 
_cell_angle_gamma  90.000 
 
_shelx_F_squared_multiplier     1.000 
 
loop_ 
 _refln_index_h 
 _refln_index_k 
 _refln_index_l 
 _refln_F_squared_calc 
 _refln_F_squared_meas 
 _refln_F_squared_sigma 
 _refln_observed_status 
   2   0   0     7557.23     7546.72     89.31 o 
   4   0   0     5665.66     5789.29    111.22 o 
   6   0   0     4540.70     4511.14     60.35 o 
   8   0   0    13182.10    12996.92    244.45 o 
  10   0   0     4787.97     4672.43    139.67 o 
  12   0   0      770.39      795.21     74.71 o 
   1   1   0     7815.89     7864.84     57.88 o 
   2   1   0      119.24      188.08      7.27 o 
   3   1   0     5038.91     4931.73     42.01 o 
   4   1   0     2609.06     2819.38     29.97 o 
   5   1   0      965.75      869.32     18.29 o 
   6   1   0      156.78      161.24     10.39 o 
   7   1   0      397.37      413.85     15.49 o 
   8   1   0        4.30      -14.90     10.69 o 
   9   1   0     2584.40     2506.40     50.84 o 
  10   1   0       29.47       38.99     19.27 o 
  11   1   0      571.21      628.13     46.82 o 
  12   1   0        4.23       24.69     31.49 o 
   0   2   0      204.75       57.61     12.71 o 
   1   2   0      357.48      425.81      6.83 o 
   2   2   0     3316.57     3351.02     30.57 o 
   3   2   0       13.64       20.74      5.06 o 
   4   2   0     4792.77     4935.25     61.77 o 
   5   2   0      412.36      366.35     17.77 o 
   6   2   0     2616.94     2659.69     33.31 o 
   7   2   0      145.41      140.50     11.57 o 
   8   2   0      207.51      194.60     16.01 o 
   9   2   0     1617.20     1648.45     39.31 o 
  10   2   0       15.36       12.00     18.26 o 
  11   2   0       86.41       61.33     29.53 o 
  12   2   0       37.49       27.00     32.38 o 
   1   3   0     2079.69     2052.37     17.48 o 
   2   3   0     2001.61     1758.91     17.37 o 
   3   3   0     7114.33     6824.56     50.63 o 
   4   3   0       44.07       60.84      7.37 o 
   5   3   0     7387.55     6891.12     62.75 o 
   6   3   0      833.22      776.53     36.09 o 
   7   3   0     2157.16     2220.36     42.62 o 
   8   3   0      522.04      531.29     25.05 o 
   9   3   0      642.87      696.39     41.81 o 
  10   3   0      107.06       88.25     20.50 o 
  11   3   0       40.66       65.72     37.47 o 
  12   3   0      257.88      262.55     40.82 o 
   0   4   0   104756.45   113316.35    955.96 o 
   1   4   0    30680.18    31421.21    182.68 o 
   2   4   0      530.73      503.58     14.36 o 
   3   4   0      932.02     1064.40     17.85 o 
   4   4   0     5957.99     5775.36     47.13 o 
   5   4   0      127.59      126.49      8.71 o 
   6   4   0     2543.17     2452.34     29.58 o 
   7   4   0      354.94      385.26     18.89 o 
   8   4   0     2104.91     2052.75     49.08 o 
   9   4   0        5.51       22.72     14.20 o 
  10   4   0      244.80      197.22     23.63 o 
  11   4   0        1.13        5.63     20.87 o 
  12   4   0      239.07      199.70     38.67 o 
   1   5   0      279.98      246.00      7.83 o 
   2   5   0        1.31       16.52      5.60 o 
   3   5   0     4030.72     3911.28     46.81 o 
   4   5   0      150.50      145.04      9.89 o 
   5   5   0     8714.66     8583.10     67.08 o 
   6   5   0      225.73      254.16     13.24 o 
   7   5   0      266.77      237.95     22.39 o 
   8   5   0      587.77      538.07     38.07 o 
   9   5   0      359.99      363.31     30.11 o 
  10   5   0       37.93       50.95     19.25 o 
  11   5   0      108.72       97.92     23.79 o 
  12   5   0       51.59       43.38     33.79 o 
   0   6   0      829.35      901.29     22.67 o 
   1   6   0        3.78        7.99      6.13 o 
   2   6   0      703.06      703.46     15.06 o 
   3   6   0      184.00      181.15     10.96 o 
   4   6   0     1861.57     1822.39     33.37 o 
   5   6   0       10.64       18.72      7.17 o 
   6   6   0      482.73      473.68     22.69 o 
   7   6   0      440.71      451.88     40.97 o 
   8   6   0       33.45       30.34     20.15 o 
   9   6   0     1922.16     2015.86     54.70 o 
  10   6   0        0.75        0.88     19.88 o 
  11   6   0       84.96       79.65     24.21 o 
   1   7   0    23020.62    22811.61    143.43 o 
   2   7   0     1189.55     1387.18     25.63 o 
   3   7   0     2063.83     1925.34     24.60 o 
   4   7   0        0.07        0.30      6.97 o 
   5   7   0     2557.06     2644.61     55.11 o 
   6   7   0      115.64      109.77     17.05 o 
   7   7   0     2793.57     2593.57     49.64 o 
   8   7   0       18.73       29.45     18.19 o 
   9   7   0     2930.11     2957.53     73.72 o 
  10   7   0       19.16      -21.09     23.50 o 
  11   7   0      354.05      373.57     33.44 o 
   0   8   0    35506.82    37051.26    290.04 o 
   1   8   0     7599.88     7924.44     64.26 o 
   2   8   0    15524.09    14963.10    107.14 o 
   3   8   0      101.90       83.76      9.17 o 
   4   8   0     2652.39     2499.97     30.16 o 
   5   8   0        5.41        5.84     13.25 o 
   6   8   0     1680.77     1790.75     40.65 o 
   7   8   0      251.42      288.91     23.72 o 
   8   8   0     3304.08     3264.89     60.01 o 
   9   8   0       88.77      133.93     28.12 o 
  10   8   0     2220.02     2268.64     64.88 o 
  11   8   0       62.63       13.68     25.04 o 
   1   9   0      413.57      377.06     14.40 o 
   2   9   0      276.36      239.61     12.53 o 
   3   9   0      349.16      335.11     26.48 o 
   4   9   0      140.30      149.52     14.11 o 
   5   9   0       49.02       89.27     16.65 o 
   6   9   0        9.93       36.39     16.92 o 
   7   9   0      177.77      192.49     24.23 o 
   8   9   0      121.53      138.65     23.50 o 
   9   9   0      181.34      124.08     25.03 o 
  10   9   0       41.59      -10.61     26.31 o 
   0  10   0      153.87      177.26     12.82 o 
   1  10   0      724.85      880.19     19.34 o 
   2  10   0     1631.10     1534.75     28.79 o 
   3  10   0      173.58      207.67     13.24 o 
   4  10   0     1012.47      894.08     30.73 o 
   5  10   0       58.73       71.37     19.54 o 
   6  10   0     1243.75     1323.46     77.94 o 
   7  10   0       12.36       18.12     19.52 o 
   8  10   0      487.06      480.16     31.12 o 
   9  10   0      214.99      211.24     28.00 o 
  10  10   0       66.20       38.88     29.85 o 
   1  11   0      268.31      236.51     13.63 o 
   2  11   0      912.76      880.14     20.71 o 
   3  11   0     1103.34     1299.86     25.95 o 
   4  11   0       30.88       31.28     16.32 o 
   5  11   0     2714.07     2598.01     51.26 o 
   6  11   0       14.48        2.23     18.21 o 
   7  11   0      586.38      547.00     36.44 o 
   8  11   0       61.88       47.49     22.79 o 
   9  11   0       71.18       64.17     25.45 o 
   0  12   0       79.72       99.29     20.00 o 
   1  12   0      372.63      514.55     21.80 o 
   2  12   0     2250.45     2153.52     40.63 o 
   3  12   0      167.53      185.12     20.82 o 
   4  12   0     1116.45     1077.47     41.88 o 
   5  12   0       67.90       86.52     20.01 o 
   6  12   0      806.74      845.54     61.16 o 
   7  12   0      147.64      117.24     24.30 o 
   8  12   0       65.88       19.13     23.33 o 
   9  12   0       13.01       -1.71     24.52 o 
   1  13   0      165.34      206.01     15.43 o 
   2  13   0       93.01       71.17     15.93 o 
   3  13   0      134.24       85.56     20.11 o 
   4  13   0       41.88        1.50     18.29 o 
   5  13   0      638.80      686.91     34.91 o 
   6  13   0       18.76        8.83     21.30 o 
   7  13   0       42.04       82.69     33.83 o 
   8  13   0       21.49      -30.42     27.73 o 
   0  14   0     1166.25     1289.70     43.78 o 
   1  14   0        0.13       10.18     12.28 o 
   2  14   0       96.75       79.60     18.22 o 
   3  14   0      438.41      426.32     28.39 o 
   4  14   0       41.60       27.34     20.20 o 
   5  14   0      185.63      201.13     25.86 o 
   6  14   0        7.46       -5.89     22.49 o 
   7  14   0      222.27      204.70     29.08 o 
   1  15   0     1730.54     1814.56     54.70 o 
   2  15   0      570.41      463.43     33.65 o 
   3  15   0     1572.81     1479.40     39.80 o 
   4  15   0        1.58      -18.10     20.56 o 
   5  15   0      838.20      846.95     93.06 o 
   6  15   0        1.74       -3.03     23.45 o 
   0  16   0      605.71      540.79     47.74 o 
   1  16   0       21.41       12.27     21.37 o 
   2  16   0     1062.40     1166.33     37.32 o 
   3  16   0       80.98       75.68     21.21 o 
   4  16   0       90.70       69.48     22.05 o 
   5  16   0        6.97        2.12     23.01 o 
   1  17   0       18.09        7.15     31.02 o 
   2  17   0      385.14      355.08     44.97 o 
   3  17   0      103.01       59.49     37.56 o 
 -11   0   1      176.14      235.15     51.07 o 
  -9   0   1      463.43      440.68     36.17 o 
  -7   0   1      914.48      907.77     27.83 o 
  -5   0   1       21.67       17.28      9.87 o 
  -3   0   1     4129.33     4011.86     44.45 o 
  -1   0   1    33026.44    31117.35    380.62 o 
   1   0   1    13776.99    13304.39    176.74 o 
   3   0   1      878.44      865.54     23.16 o 
   5   0   1       35.42       45.57     11.27 o 
   7   0   1      276.55      261.09     19.36 o 
   9   0   1      210.53      239.21     23.99 o 
  11   0   1       68.11       82.52     44.64 o 
 -12   1   1        0.32       18.05     29.54 o 
 -11   1   1      610.17      595.11     44.37 o 
 -10   1   1        7.15      -14.92     23.42 o 
  -9   1   1     1218.68     1219.57     33.74 o 
  -8   1   1       17.58       24.75     11.08 o 
  -7   1   1     3676.63     3631.62     38.68 o 
  -6   1   1     4733.28     4605.46     42.46 o 
  -5   1   1    11690.31    11279.07     96.52 o 
  -4   1   1     1528.60     1722.29     19.59 o 
  -3   1   1    19911.29    19484.87    126.38 o 
  -2   1   1     1801.74     1838.59     17.60 o 
  -1   1   1     6663.19     7421.39     59.81 o 
   0   1   1      256.63      261.84     10.30 o 
   1   1   1    22375.73    23986.72    164.92 o 
   2   1   1     3076.36     3090.35     31.70 o 
   3   1   1    20270.48    20098.85    159.38 o 
   4   1   1     1994.01     1972.34     28.34 o 
   5   1   1     8275.42     7875.99     75.56 o 
   6   1   1      382.43      359.32     13.46 o 
   7   1   1     5300.38     5138.39     50.85 o 
   8   1   1        1.96       32.84     11.72 o 
   9   1   1     2172.11     2264.62     39.36 o 
  10   1   1      233.74      234.91     28.56 o 
  11   1   1      898.46      887.88     50.80 o 
  12   1   1        8.44        5.34     31.41 o 
 -12   2   1      431.19      380.26     42.53 o 
 -11   2   1        0.90       18.36     27.61 o 
 -10   2   1     1887.58     1873.31     64.59 o 
  -9   2   1     1250.58     1338.64     41.69 o 
  -8   2   1    10068.49    10279.81     82.91 o 
  -7   2   1     1294.20     1300.94     22.44 o 
  -6   2   1     2941.59     2927.91     31.54 o 
  -5   2   1      342.02      332.04     11.91 o 
  -4   2   1     2464.00     2426.25     26.32 o 
  -3   2   1       29.13       56.57      4.81 o 
  -2   2   1     3492.76     3215.68     28.52 o 
  -1   2   1     1431.89     1236.66     10.94 o 
   0   2   1    24235.03    25376.53    158.80 o 
   1   2   1        4.73       13.74      3.69 o 
   2   2   1     7209.49     6698.30     53.93 o 
   3   2   1     4758.66     4900.33     44.05 o 
   4   2   1     5849.60     6013.48     60.32 o 
   5   2   1      219.08      217.10     17.96 o 
   6   2   1     4405.31     4275.33     60.18 o 
   7   2   1     1804.02     1787.88     35.83 o 
   8   2   1     2803.30     2872.47     42.18 o 
   9   2   1       28.52       21.35     16.58 o 
  10   2   1     2059.42     2041.66     46.22 o 
  11   2   1        3.59      -19.76     25.97 o 
  12   2   1      324.13      268.11     41.02 o 
 -12   3   1      122.73      109.90     35.49 o 
 -11   3   1      351.33      294.14     37.18 o 
 -10   3   1      328.41      357.16     25.56 o 
  -9   3   1      201.51      186.43     20.82 o 
  -8   3   1       52.36       51.81     16.97 o 
  -7   3   1      101.78      104.65     12.80 o 
  -6   3   1      245.63      314.37     15.50 o 
  -5   3   1     1786.42     1715.11     22.23 o 
  -4   3   1      133.59       92.32      7.01 o 
  -3   3   1       65.64       86.10     10.14 o 
  -2   3   1     8113.11     8113.42     66.97 o 
  -1   3   1     1083.48      846.67     10.09 o 
   0   3   1       75.03       87.44      5.28 o 
   1   3   1     6358.74     6233.37     44.56 o 
   2   3   1     2188.52     2212.28     24.67 o 
   3   3   1      172.22      200.27      8.27 o 
   4   3   1      546.95      574.50     15.88 o 
   5   3   1      286.88      310.18     14.71 o 
   6   3   1       65.65       62.35     11.71 o 
   7   3   1       78.38       85.38     13.94 o 
   8   3   1      432.70      462.49     47.46 o 
   9   3   1     1008.30      980.27     33.38 o 
  10   3   1      103.09      104.57     21.45 o 
  11   3   1        4.05       29.78     22.08 o 
  12   3   1      202.77      153.22     41.03 o 
 -12   4   1        7.29      -52.68     35.12 o 
 -11   4   1     1043.67     1096.25     39.57 o 
 -10   4   1      183.32      170.58     29.31 o 
  -9   4   1      880.85      869.40     34.73 o 
  -8   4   1        0.61        1.41     21.38 o 
  -7   4   1      387.11      390.78     25.39 o 
  -6   4   1       40.26       48.10      8.31 o 
  -5   4   1      278.45      351.48     11.36 o 
  -4   4   1       10.77       12.73      7.59 o 
  -3   4   1     5503.06     5331.87     43.20 o 
  -2   4   1      840.52      929.45     14.91 o 
  -1   4   1    89938.99    93376.73    527.90 o 
   0   4   1      418.04      465.50     11.34 o 
   1   4   1     1182.82     1608.09     17.64 o 
   2   4   1        2.45       -3.05      3.52 o 
   3   4   1     1322.32     1358.84     23.11 o 
   4   4   1      169.58      218.79      9.36 o 
   5   4   1      151.68      188.64     10.04 o 
   6   4   1        4.54        2.55      7.95 o 
   7   4   1     1356.47     1328.64     30.93 o 
   8   4   1      225.21      221.19     24.31 o 
   9   4   1      441.02      403.50     53.44 o 
  10   4   1       26.13        3.79     18.29 o 
  11   4   1      246.17      288.74     27.76 o 
  12   4   1        4.61      -33.20     30.21 o 
 -12   5   1       66.81       29.23     33.01 o 
 -11   5   1      139.48      131.88     30.30 o 
 -10   5   1       69.54       41.45     29.42 o 
  -9   5   1      226.17      242.81     22.56 o 
  -8   5   1     1303.28     1293.89     41.57 o 
  -7   5   1     2408.24     2537.72     37.98 o 
  -6   5   1        1.35      -13.39      8.92 o 
  -5   5   1     1956.60     2031.00     30.84 o 
  -4   5   1      344.90      435.49     14.77 o 
  -3   5   1     4106.74     4256.99     46.40 o 
  -2   5   1      608.86      644.13     14.46 o 
  -1   5   1     1369.73     1201.70     15.13 o 
   0   5   1        4.27        9.10      4.52 o 
   1   5   1      828.26      842.98     14.11 o 
   2   5   1      454.47      514.87     10.90 o 
   3   5   1      494.99      542.83     14.02 o 
   4   5   1      875.10      999.13     18.39 o 
   5   5   1     2284.83     2330.77     26.97 o 
   6   5   1       39.15       29.27     10.75 o 
   7   5   1      812.74      743.27     32.77 o 
   8   5   1      629.21      573.08     32.30 o 
   9   5   1       25.20       15.93     25.21 o 
  10   5   1        0.14       10.63     19.44 o 
  11   5   1      149.46       89.46     30.98 o 
 -12   6   1      307.52      312.64     31.75 o 
 -11   6   1       43.61       28.85     24.58 o 
 -10   6   1     2319.64     2166.09     50.81 o 
  -9   6   1      266.05      239.86     27.81 o 
  -8   6   1     4129.07     4271.46     65.44 o 
  -7   6   1     2013.37     2067.83     57.00 o 
  -6   6   1     2818.08     2669.31     37.61 o 
  -5   6   1      603.10      605.36     18.31 o 
  -4   6   1     5644.91     5372.22     47.20 o 
  -3   6   1        0.01       -2.78      6.60 o 
  -2   6   1     6814.18     6733.95     54.23 o 
  -1   6   1     1262.47     1329.87     17.81 o 
   0   6   1     7546.35     7726.47     54.26 o 
   1   6   1     1892.40     1927.42     23.41 o 
   2   6   1    11411.24    11124.81     73.87 o 
   3   6   1      281.36      301.96     10.28 o 
   4   6   1     5855.51     5299.56     51.23 o 
   5   6   1      164.02      179.96     12.28 o 
   6   6   1     2859.90     2858.44     59.12 o 
   7   6   1      809.81      774.79     29.79 o 
   8   6   1       27.78       43.48     21.62 o 
   9   6   1     1477.78     1481.77     49.33 o 
  10   6   1      881.66      933.47     44.16 o 
  11   6   1       23.56       35.33     23.21 o 
 -11   7   1      169.92      111.22     26.75 o 
 -10   7   1       17.15        8.18     24.13 o 
  -9   7   1      135.74      185.51     26.32 o 
  -8   7   1      382.95      371.46     31.55 o 
  -7   7   1      538.37      479.84     26.06 o 
  -6   7   1      602.72      551.68     24.60 o 
  -5   7   1     3226.33     3163.26     40.74 o 
  -4   7   1      334.26      393.96     13.73 o 
  -3   7   1     1700.18     1728.42     24.11 o 
  -2   7   1     1133.75      995.78     25.49 o 
  -1   7   1     2464.67     2399.16     25.80 o 
   0   7   1      504.85      478.97     13.04 o 
   1   7   1     6863.81     6903.69     51.62 o 
   2   7   1     2427.07     2286.24     24.73 o 
   3   7   1     1054.05     1071.96     17.59 o 
   4   7   1     1513.85     1548.50     25.08 o 
   5   7   1     4528.36     4337.98     59.17 o 
   6   7   1       49.65       11.86     15.16 o 
   7   7   1     1008.13     1037.31     46.65 o 
   8   7   1      498.83      559.38     34.19 o 
   9   7   1      991.42     1016.59     44.61 o 
  10   7   1       51.16       53.69     26.83 o 
  11   7   1      230.66      251.26     29.71 o 
 -11   8   1        1.02      -16.50     24.04 o 
 -10   8   1      364.78      283.41     35.56 o 
  -9   8   1        5.62       23.69     23.08 o 
  -8   8   1      444.13      481.70     29.31 o 
  -7   8   1      680.68      638.01     29.78 o 
  -6   8   1      208.77      196.84     19.86 o 
  -5   8   1       18.07       25.36     17.85 o 
  -4   8   1      244.79      256.55     19.65 o 
  -3   8   1      943.90      949.73     19.92 o 
  -2   8   1     8042.59     8538.09     63.32 o 
  -1   8   1     5300.74     5757.70     47.09 o 
   0   8   1     1894.04     2170.59     24.14 o 
   1   8   1     1595.64     1873.92     23.66 o 
   2   8   1     2246.05     2376.11     26.66 o 
   3   8   1      464.02      456.28     13.80 o 
   4   8   1     1309.84     1213.65     19.98 o 
   5   8   1      372.50      457.20     46.20 o 
   6   8   1     1020.02     1023.58     32.65 o 
   7   8   1       53.64       60.22     18.81 o 
   8   8   1      961.83      930.19     36.40 o 
   9   8   1        1.10       -6.72     23.52 o 
  10   8   1       15.58       13.27     36.04 o 
  11   8   1       17.96      -51.32     43.06 o 
 -11   9   1      463.29      413.65     34.83 o 
 -10   9   1      208.35      140.51     31.15 o 
  -9   9   1      497.60      518.29     39.97 o 
  -8   9   1      160.31      139.08     23.20 o 
  -7   9   1     3235.44     3185.66     78.83 o 
  -6   9   1      619.77      644.82     31.01 o 
  -5   9   1     2002.17     2062.18     42.73 o 
  -4   9   1      106.29      152.94     11.91 o 
  -3   9   1     7383.27     7600.74     59.71 o 
  -2   9   1        7.68        6.34      7.79 o 
  -1   9   1     4230.63     4150.03     39.11 o 
   0   9   1        1.42       -5.20      7.61 o 
   1   9   1     4360.21     4295.52     43.46 o 
   2   9   1      731.05      682.76     19.98 o 
   3   9   1     2592.06     2635.02     31.44 o 
   4   9   1      234.47      277.90     19.33 o 
   5   9   1     4378.89     4403.12     63.17 o 
   6   9   1      540.16      601.39     28.42 o 
   7   9   1     1794.84     1712.53     43.78 o 
   8   9   1      105.22       72.85     21.78 o 
   9   9   1      474.68      471.12     37.00 o 
  10   9   1       47.71       37.87     37.46 o 
 -10  10   1     1994.26     2101.42     57.44 o 
  -9  10   1      633.25      566.63     41.00 o 
  -8  10   1      633.73      623.85     39.69 o 
  -7  10   1       94.61      104.91     21.89 o 
  -6  10   1      510.42      559.90     28.77 o 
  -5  10   1      220.31      210.87     21.05 o 
  -4  10   1       85.69       66.79     11.73 o 
  -3  10   1      235.89      228.80     12.61 o 
  -2  10   1     1247.20     1193.72     23.49 o 
  -1  10   1       27.83       23.76      8.53 o 
   0  10   1     1921.48     2111.40     27.90 o 
   1  10   1       62.70       47.40     10.42 o 
   2  10   1     1671.41     1507.43     28.75 o 
   3  10   1      894.57      831.06     22.98 o 
   4  10   1       83.69       83.01     20.55 o 
   5  10   1      206.40      245.64     24.50 o 
   6  10   1       71.41       58.69     18.90 o 
   7  10   1     1092.17     1153.15     38.90 o 
   8  10   1       67.96       75.43     22.97 o 
   9  10   1      122.26      114.50     29.63 o 
  10  10   1       50.06       72.05     30.99 o 
 -10  11   1      384.46      365.79     39.02 o 
  -9  11   1        3.46       23.77     25.32 o 
  -8  11   1      162.90      193.86     26.56 o 
  -7  11   1       14.17       15.57     20.97 o 
  -6  11   1      108.21       76.98     20.37 o 
  -5  11   1       21.37       31.79     18.12 o 
  -4  11   1      284.33      247.89     21.92 o 
  -3  11   1      271.06      307.08     14.93 o 
  -2  11   1     2143.39     2336.62     31.37 o 
  -1  11   1       52.42       34.07      9.95 o 
   0  11   1       51.78       33.40      9.71 o 
   1  11   1      495.19      509.74     18.14 o 
   2  11   1       48.35       42.16     12.47 o 
   3  11   1       78.18       61.19     16.28 o 
   4  11   1       29.93       21.51     15.71 o 
   5  11   1       31.72       32.88     17.97 o 
   6  11   1      358.41      345.46     38.00 o 
   7  11   1        4.33        1.27     20.05 o 
   8  11   1        0.03      -15.24     21.35 o 
   9  11   1        3.18      -25.21     23.19 o 
  -9  12   1       25.53       12.02     24.61 o 
  -8  12   1      128.77      122.59     31.75 o 
  -7  12   1        1.84       -4.57     20.73 o 
  -6  12   1       18.97       37.73     21.12 o 
  -5  12   1       41.32       46.76     19.56 o 
  -4  12   1        4.00       -4.70     17.49 o 
  -3  12   1     1132.01     1156.68     33.35 o 
  -2  12   1     2346.81     2319.68     32.82 o 
  -1  12   1     2997.73     2900.10     36.84 o 
   0  12   1        6.30       -3.38     10.09 o 
   1  12   1      153.67      156.88     13.54 o 
   2  12   1       14.28       19.73     15.61 o 
   3  12   1       66.86       86.10     18.14 o 
   4  12   1       63.83       64.68     18.61 o 
   5  12   1      108.64       99.78     20.68 o 
   6  12   1      645.42      588.65     31.97 o 
   7  12   1      627.36      594.24     33.75 o 
   8  12   1        7.05       -8.10     22.22 o 
   9  12   1       16.18      -24.18     24.54 o 
  -8  13   1      158.18      204.78     29.54 o 
  -7  13   1      373.05      354.65     40.63 o 
  -6  13   1      430.67      391.38     29.95 o 
  -5  13   1      464.23      414.99     29.85 o 
  -4  13   1       56.48       17.39     19.43 o 
  -3  13   1     2679.36     2879.72     54.42 o 
  -2  13   1       28.19       -5.51     12.96 o 
  -1  13   1      173.10      177.31     14.80 o 
   0  13   1        7.74       -9.17     11.64 o 
   1  13   1      134.38      148.74     14.43 o 
   2  13   1      218.71      203.97     17.18 o 
   3  13   1      209.77      212.70     22.60 o 
   4  13   1       43.98       53.62     19.76 o 
   5  13   1      791.77      700.18     57.22 o 
   6  13   1      115.81       49.67     22.13 o 
   7  13   1      353.27      439.83     32.26 o 
   8  13   1       42.41       12.45     24.72 o 
  -8  14   1      149.15      192.53     30.41 o 
  -7  14   1      148.54      159.24     28.26 o 
  -6  14   1     1074.68     1066.13     46.34 o 
  -5  14   1        6.94       -1.79     21.07 o 
  -4  14   1      629.46      692.46     33.78 o 
  -3  14   1      106.67      105.71     22.12 o 
  -2  14   1     1398.03     1467.40     46.28 o 
  -1  14   1      150.48      159.08     17.74 o 
   0  14   1      622.39      596.37     21.92 o 
   1  14   1      212.36      253.74     18.84 o 
   2  14   1     1445.21     1538.35     58.14 o 
   3  14   1      110.21       85.22     18.55 o 
   4  14   1      889.22      891.54     36.13 o 
   5  14   1        7.26      -14.29     20.86 o 
   6  14   1      224.24      229.94     42.79 o 
   7  14   1        1.08       -5.49     23.87 o 
  -7  15   1       10.61      -28.22     24.73 o 
  -6  15   1      154.68      183.78     28.62 o 
  -5  15   1       99.10       46.27     23.66 o 
  -4  15   1       63.68       27.65     24.27 o 
  -3  15   1       62.34       64.01     22.35 o 
  -2  15   1       73.36      134.03     23.05 o 
  -1  15   1        0.02       10.25     17.12 o 
   0  15   1       48.39       51.96     16.18 o 
   1  15   1        7.81        8.73     16.06 o 
   2  15   1      424.26      481.98     26.68 o 
   3  15   1      112.36      129.93     21.38 o 
   4  15   1       12.66       -7.85     18.83 o 
   5  15   1       87.36       90.01     24.71 o 
   6  15   1       50.78       12.81     24.26 o 
  -5  16   1        2.01      -34.51     23.01 o 
  -4  16   1      138.79      111.24     25.74 o 
  -3  16   1       99.93      100.37     24.47 o 
  -2  16   1     2032.55     1950.30     50.45 o 
  -1  16   1        1.21      -32.08     44.92 o 
   0  16   1      700.50      738.54     35.39 o 
   1  16   1       94.01       77.76     29.58 o 
   2  16   1      396.54      443.00     37.51 o 
   3  16   1      234.02      256.93     33.92 o 
   4  16   1      304.88      259.18     35.30 o 
   5  16   1        8.29       13.46     29.52 o 
  -4  17   1       31.75        6.96     23.69 o 
  -3  17   1      793.51      769.48     41.01 o 
  -2  17   1       27.50       12.37     27.29 o 
  -1  17   1      331.25      423.70     46.73 o 
   0  17   1       14.81       -7.46     45.33 o 
   1  17   1      222.31      277.15     33.55 o 
   2  17   1       22.48       -6.08     23.72 o 
   3  17   1       71.93       51.36     30.98 o 
 -12   0   2      184.81      135.19     49.69 o 
 -10   0   2     3009.94     3023.83    108.45 o 
  -8   0   2     1610.46     1724.36     39.17 o 
  -6   0   2     7104.75     6949.49     79.48 o 
  -4   0   2      629.67      639.84     23.54 o 
  -2   0   2    17516.12    17055.13    256.50 o 
   0   0   2      707.34      756.30     19.40 o 
   2   0   2    29705.02    28404.58    639.23 o 
   4   0   2    15370.97    15174.60    933.67 o 
   6   0   2     6440.73     6102.52     77.63 o 
   8   0   2      419.57      409.89     25.75 o 
  10   0   2     3825.33     4013.91    130.14 o 
  12   0   2     1194.64     1315.78     90.55 o 
 -12   1   2        1.96      -27.71     28.24 o 
 -11   1   2      319.45      351.51     38.36 o 
 -10   1   2       72.37       78.87     26.29 o 
  -9   1   2     3061.01     3056.66     64.44 o 
  -8   1   2        2.24      -15.81     10.54 o 
  -7   1   2      491.48      508.12     15.54 o 
  -6   1   2      179.32      164.05      9.82 o 
  -5   1   2     8421.54     9067.73     62.57 o 
  -4   1   2      407.15      444.34      9.96 o 
  -3   1   2      304.71      283.75      7.28 o 
  -2   1   2      180.70      133.44      9.57 o 
  -1   1   2     7457.76     7318.87     67.36 o 
   0   1   2      959.91      988.13     11.53 o 
   1   1   2    14416.95    14926.41    105.45 o 
   2   1   2     9738.25     9841.06     83.66 o 
   3   1   2     2764.98     2796.63     33.68 o 
   4   1   2      605.47      754.24     24.16 o 
   5   1   2      582.05      561.89     18.59 o 
   6   1   2       97.19      118.56     16.80 o 
   7   1   2      338.07      340.87     17.17 o 
   8   1   2      231.44      226.71     17.20 o 
   9   1   2      707.05      778.85     27.04 o 
  10   1   2      286.18      292.26     24.59 o 
  11   1   2      444.32      410.93     62.20 o 
  12   1   2       19.90       -8.82     40.57 o 
 -12   2   2       55.56       40.12     32.21 o 
 -11   2   2      631.37      609.72     57.10 o 
 -10   2   2       16.86       -6.46     17.11 o 
  -9   2   2     1730.84     1659.13     38.60 o 
  -8   2   2       32.92        7.46     13.83 o 
  -7   2   2      128.14      152.23     10.68 o 
  -6   2   2     1428.36     1455.10     19.89 o 
  -5   2   2       37.30       47.28      6.60 o 
  -4   2   2     4140.41     4500.34     39.80 o 
  -3   2   2     1173.02     1174.87     19.07 o 
  -2   2   2      878.65      814.55     12.88 o 
  -1   2   2     1870.38     1892.63     16.89 o 
   0   2   2      301.25      205.85      4.91 o 
   1   2   2      159.06      196.77      6.74 o 
   2   2   2      346.75      352.22     11.64 o 
   3   2   2        4.04        0.14      6.41 o 
   4   2   2     5221.71     5214.27     90.27 o 
   5   2   2        2.22        3.49      8.84 o 
   6   2   2     1559.95     1594.02     53.04 o 
   7   2   2     2473.03     2428.58     47.23 o 
   8   2   2      462.36      461.87     21.03 o 
   9   2   2       16.29       19.35     20.26 o 
  10   2   2       27.03       15.42     22.48 o 
  11   2   2       11.37       13.18     28.34 o 
  12   2   2       18.17       29.92     32.87 o 
 -12   3   2       38.62       47.24     31.57 o 
 -11   3   2      197.73      169.67     32.87 o 
 -10   3   2      504.18      511.16     28.07 o 
  -9   3   2      466.73      518.15     31.31 o 
  -8   3   2      940.45      879.48     25.00 o 
  -7   3   2      295.62      317.64     12.79 o 
  -6   3   2     5989.81     5895.90     63.42 o 
  -5   3   2    18734.20    18961.96    159.11 o 
  -4   3   2      108.33       73.78      8.81 o 
  -3   3   2    14549.75    14525.33    107.16 o 
  -2   3   2      592.75      804.80     13.52 o 
  -1   3   2     3355.10     3235.81     26.44 o 
   0   3   2    26465.30    26912.10    156.19 o 
   1   3   2     2761.40     2826.66     27.18 o 
   2   3   2       72.51       59.42      6.25 o 
   3   3   2     3436.31     3374.84     37.10 o 
   4   3   2     3691.79     3638.12     44.19 o 
   5   3   2     5681.23     5349.81     60.08 o 
   6   3   2       61.12       61.67     12.09 o 
   7   3   2     2780.07     2702.03     44.21 o 
   8   3   2      188.56      154.38     20.16 o 
   9   3   2        9.36       12.47     15.85 o 
  10   3   2        1.82      -26.24     18.13 o 
  11   3   2      115.43       74.93     26.44 o 
  12   3   2       17.10       31.55     32.66 o 
 -12   4   2      333.32      284.36     41.37 o 
 -11   4   2       40.03       22.29     20.91 o 
 -10   4   2      389.09      376.15     26.45 o 
  -9   4   2      490.67      505.11     37.69 o 
  -8   4   2       37.17       18.40     11.28 o 
  -7   4   2        3.96        8.85     10.73 o 
  -6   4   2     5359.39     5236.06     54.69 o 
  -5   4   2      123.38      136.40     11.00 o 
  -4   4   2     9909.16     9362.55     78.11 o 
  -3   4   2       62.43       70.40     11.33 o 
  -2   4   2       26.56      104.54      5.13 o 
  -1   4   2    24079.27    25738.13    164.05 o 
   0   4   2    12697.38    13274.28     81.86 o 
   1   4   2       10.86       19.64      6.29 o 
   2   4   2     2475.00     2238.99     26.79 o 
   3   4   2      198.08      268.98     12.17 o 
   4   4   2     8735.72     8732.03     75.43 o 
   5   4   2        4.18       14.19      6.54 o 
   6   4   2     3903.09     3836.66     51.53 o 
   7   4   2      978.92      889.88     32.43 o 
   8   4   2      284.75      275.82     33.39 o 
   9   4   2      212.62      206.31     26.29 o 
  10   4   2       31.89       11.27     15.92 o 
  11   4   2       27.55       16.97     21.76 o 
 -12   5   2      325.01      358.70     44.06 o 
 -11   5   2       55.82       47.24     22.19 o 
 -10   5   2      337.22      322.48     31.97 o 
  -9   5   2      229.14      201.85     31.02 o 
  -8   5   2     1111.32     1047.74     39.90 o 
  -7   5   2      331.01      357.66     17.71 o 
  -6   5   2      818.31      797.97     23.79 o 
  -5   5   2     9623.61    10013.63     86.25 o 
  -4   5   2     7729.45     7728.79     61.52 o 
  -3   5   2     2847.72     2703.86     31.29 o 
  -2   5   2     1335.44     1596.07     17.72 o 
  -1   5   2     1861.56     1760.74     22.92 o 
   0   5   2     1554.48     1652.78     18.68 o 
   1   5   2      853.66      826.77     19.72 o 
   2   5   2      214.87      156.19      9.94 o 
   3   5   2     1691.76     1691.81     28.15 o 
   4   5   2     2676.23     2874.52     61.16 o 
   5   5   2     6613.86     6360.63     62.77 o 
   6   5   2      173.04      212.71     16.31 o 
   7   5   2      569.43      600.61     33.26 o 
   8   5   2      248.49      225.38     27.94 o 
   9   5   2      232.43      234.51     27.80 o 
  10   5   2        4.37        1.01     19.57 o 
  11   5   2       68.73       41.14     22.18 o 
 -12   6   2      126.15      135.37     30.25 o 
 -11   6   2      113.27       56.81     19.91 o 
 -10   6   2      679.92      738.80     34.04 o 
  -9   6   2      757.00      772.47     33.46 o 
  -8   6   2      377.47      350.97     24.59 o 
  -7   6   2        2.36        7.04     11.63 o 
  -6   6   2        4.21        2.59     10.39 o 
  -5   6   2      435.41      482.09     17.42 o 
  -4   6   2        9.12       27.57      7.97 o 
  -3   6   2       98.26      145.40      8.49 o 
  -2   6   2      164.80      144.91      8.46 o 
  -1   6   2     2943.82     2804.15     27.21 o 
   0   6   2      201.98      330.03     10.25 o 
   1   6   2      140.24      133.98      9.65 o 
   2   6   2      871.32      937.31     21.66 o 
   3   6   2      315.75      286.59     13.53 o 
   4   6   2        9.71       47.49     11.27 o 
   5   6   2      282.13      353.34     15.85 o 
   6   6   2     1518.29     1451.22     29.29 o 
   7   6   2     1106.76     1045.65     46.83 o 
   8   6   2       81.17       70.35     22.14 o 
   9   6   2        8.61       -5.70     21.65 o 
  10   6   2       10.82       -1.25     24.22 o 
  11   6   2       53.26       70.94     25.08 o 
 -11   7   2      581.52      681.30     38.88 o 
 -10   7   2        2.77       -0.73     20.76 o 
  -9   7   2     1426.03     1377.89     42.24 o 
  -8   7   2      270.23      243.54     26.93 o 
  -7   7   2     1499.31     1356.38     37.37 o 
  -6   7   2       67.94       73.97     12.76 o 
  -5   7   2     1315.45     1399.47     27.58 o 
  -4   7   2     1036.06     1032.68     20.06 o 
  -3   7   2     4048.44     3956.59     37.75 o 
  -2   7   2       42.33       46.97      7.02 o 
  -1   7   2    19619.75    19722.37    124.33 o 
   0   7   2       89.81      157.67      8.96 o 
   1   7   2     2764.09     2457.14     31.44 o 
   2   7   2      766.90      678.22     17.56 o 
   3   7   2     4296.42     4664.46     50.13 o 
   4   7   2       77.76       74.55     13.00 o 
   5   7   2      775.25      775.11     26.88 o 
   6   7   2       56.47       48.05     15.83 o 
   7   7   2     2204.37     2204.49     54.06 o 
   8   7   2        3.16      -28.84     19.44 o 
   9   7   2     1238.25     1331.26     57.15 o 
  10   7   2        4.48      -12.35     31.15 o 
  11   7   2     1020.53      962.45     42.68 o 
 -11   8   2       11.63       -7.63     23.10 o 
 -10   8   2      927.95      974.64     69.07 o 
  -9   8   2       72.02       65.84     22.69 o 
  -8   8   2     1548.62     1544.75     42.85 o 
  -7   8   2      202.51      177.33     21.49 o 
  -6   8   2     1821.78     1907.93     46.03 o 
  -5   8   2      263.42      292.23     14.12 o 
  -4   8   2     1432.74     1283.33     20.46 o 
  -3   8   2        0.21       82.88      8.50 o 
  -2   8   2      103.11      168.07      9.63 o 
  -1   8   2     4166.54     4507.88     40.29 o 
   0   8   2     8103.89     7684.59     57.85 o 
   1   8   2      968.35     1034.04     25.27 o 
   2   8   2     9209.27     8792.43     70.15 o 
   3   8   2       65.55       53.02      9.07 o 
   4   8   2     3945.84     3886.24     54.31 o 
   5   8   2        0.01       -9.65     13.62 o 
   6   8   2      456.02      478.70     25.30 o 
   7   8   2      621.19      713.71     47.31 o 
   8   8   2      950.07      934.78     69.46 o 
   9   8   2      413.97      435.15     35.67 o 
  10   8   2      786.79      862.45     46.33 o 
 -11   9   2       92.15       58.36     26.57 o 
 -10   9   2       23.43       21.71     23.96 o 
  -9   9   2      915.20      940.51     39.65 o 
  -8   9   2       14.07       -8.51     18.83 o 
  -7   9   2       90.62       67.88     20.38 o 
  -6   9   2       19.14       -0.05     16.63 o 
  -5   9   2        1.72       -5.24      9.97 o 
  -4   9   2     1057.09     1073.49     22.82 o 
  -3   9   2        4.52       47.51      8.95 o 
  -2   9   2      357.81      382.05     13.16 o 
  -1   9   2      762.79      667.26     18.02 o 
   0   9   2      849.89      943.27     18.51 o 
   1   9   2      686.85      742.32     20.65 o 
   2   9   2       46.22       49.58      9.51 o 
   3   9   2        2.45        9.99     12.39 o 
   4   9   2      180.04      250.11     24.20 o 
   5   9   2        5.65      -11.36     14.30 o 
   6   9   2        2.91      -22.91     15.27 o 
   7   9   2      244.61      207.06     33.29 o 
   8   9   2       43.63       30.06     34.90 o 
   9   9   2        3.27      -17.72     37.78 o 
  10   9   2      100.03       84.09     30.71 o 
 -10  10   2      550.78      463.71     35.69 o 
  -9  10   2     1097.10     1119.15     68.43 o 
  -8  10   2       59.19       34.53     21.78 o 
  -7  10   2      858.52      795.54     34.43 o 
  -6  10   2      523.49      506.81     49.41 o 
  -5  10   2      659.09      732.18     30.00 o 
  -4  10   2     2710.53     2744.49     36.89 o 
  -3  10   2      126.03      177.45     12.25 o 
  -2  10   2     2797.14     2904.89     36.59 o 
  -1  10   2     1668.15     1599.21     26.78 o 
   0  10   2       62.73       73.15     10.57 o 
   1  10   2     1008.38     1134.42     23.46 o 
   2  10   2      583.30      538.19     19.39 o 
   3  10   2      328.60      256.37     22.74 o 
   4  10   2     2964.02     2883.70     49.74 o 
   5  10   2       11.23      -21.78     14.75 o 
   6  10   2      339.27      373.52     25.43 o 
   7  10   2      565.75      595.68     73.03 o 
   8  10   2      152.56       98.70     24.14 o 
   9  10   2       10.33       -4.20     26.03 o 
  10  10   2       12.50        9.32     37.16 o 
 -10  11   2        1.62      -36.39     24.26 o 
  -9  11   2        6.98      -16.69     22.87 o 
  -8  11   2       62.80       51.09     23.40 o 
  -7  11   2      681.51      619.56     32.76 o 
  -6  11   2      586.98      603.15     30.99 o 
  -5  11   2     1733.49     1689.72     42.64 o 
  -4  11   2       44.29       66.39     13.26 o 
  -3  11   2     2520.48     2673.26     37.82 o 
  -2  11   2        2.64       20.13     10.69 o 
  -1  11   2      943.74      785.50     21.74 o 
   0  11   2        1.17       -9.48     11.52 o 
   1  11   2       34.80        7.83      9.86 o 
   2  11   2      683.42      744.82     22.61 o 
   3  11   2      751.73      747.19     28.74 o 
   4  11   2      611.70      561.76     26.77 o 
   5  11   2      374.69      351.18     31.74 o 
   6  11   2        2.26       -9.97     18.01 o 
   7  11   2      869.04      926.80     49.93 o 
   8  11   2        4.71      -28.77     20.79 o 
   9  11   2       18.16       11.62     27.31 o 
  -9  12   2      315.70      310.10     32.29 o 
  -8  12   2      108.77      100.45     25.73 o 
  -7  12   2       21.60       30.60     21.42 o 
  -6  12   2      778.41      831.14     35.92 o 
  -5  12   2       66.43       86.37     21.20 o 
  -4  12   2     1284.67     1185.15     37.58 o 
  -3  12   2     2348.28     2208.55     38.53 o 
  -2  12   2      466.01      459.16     19.45 o 
  -1  12   2     2215.20     2331.94     30.93 o 
   0  12   2      178.34      157.88     15.49 o 
   1  12   2       54.23       62.96     11.94 o 
   2  12   2       88.92       51.46     14.71 o 
   3  12   2       16.34      -11.06     15.39 o 
   4  12   2     1570.93     1597.61     40.61 o 
   5  12   2      273.72      273.50     25.54 o 
   6  12   2      114.14       98.28     24.15 o 
   7  12   2      375.46      346.86     29.48 o 
   8  12   2      107.87       70.83     31.95 o 
  -8  13   2       91.74      115.06     27.65 o 
  -7  13   2       18.96       17.81     22.53 o 
  -6  13   2       15.47       25.75     21.35 o 
  -5  13   2      142.78      124.84     23.40 o 
  -4  13   2      605.05      650.49     32.19 o 
  -3  13   2      557.97      535.62     22.23 o 
  -2  13   2      183.17      204.52     18.83 o 
  -1  13   2      284.77      379.13     22.59 o 
   0  13   2       20.18      -16.20     10.80 o 
   1  13   2        0.39      -10.26     13.63 o 
   2  13   2        0.10      -20.39     13.59 o 
   3  13   2      163.56      187.45     19.45 o 
   4  13   2       29.93       40.25     19.39 o 
   5  13   2     1010.50     1021.88     39.11 o 
   6  13   2      100.60       78.51     35.03 o 
   7  13   2      202.56      182.79     41.63 o 
   8  13   2       29.50       11.70     24.87 o 
  -8  14   2      155.03      138.02     29.78 o 
  -7  14   2       21.92        2.42     24.03 o 
  -6  14   2       12.30       17.98     22.47 o 
  -5  14   2       35.57       31.60     22.34 o 
  -4  14   2       15.01       18.09     21.02 o 
  -3  14   2      101.80       75.36     24.39 o 
  -2  14   2     1557.83     1435.54     35.59 o 
  -1  14   2       16.63       -2.80     14.08 o 
   0  14   2      187.95      199.86     15.61 o 
   1  14   2        0.03       -4.83     13.80 o 
   2  14   2      350.98      291.72     22.02 o 
   3  14   2       62.84       39.47     17.64 o 
   4  14   2      158.18      161.34     21.26 o 
   5  14   2      232.05      167.95     25.42 o 
   6  14   2      144.22      159.88     26.23 o 
   7  14   2       83.37       68.85     30.86 o 
  -7  15   2      503.12      521.25     37.09 o 
  -6  15   2       66.85       43.32     25.68 o 
  -5  15   2      112.77       50.63     24.33 o 
  -4  15   2        5.44      -15.54     21.30 o 
  -3  15   2      195.86      206.14     29.89 o 
  -2  15   2        0.42      -19.73     22.91 o 
  -1  15   2     1503.99     1610.96     48.80 o 
   0  15   2        7.80       -9.77     16.92 o 
   1  15   2     2306.71     2286.86     46.49 o 
   2  15   2        4.72      -27.33     23.02 o 
   3  15   2      677.66      692.52     41.74 o 
   4  15   2       20.02       25.28     27.33 o 
   5  15   2        7.45       16.22     27.86 o 
   6  15   2        0.12      -35.99     28.09 o 
  -5  16   2       36.48       31.40     25.05 o 
  -4  16   2        6.51      -28.90     24.90 o 
  -3  16   2      291.10      221.16     31.57 o 
  -2  16   2        2.38       75.24     26.65 o 
  -1  16   2       10.63       26.72     32.53 o 
   0  16   2      578.84      547.21     38.65 o 
   1  16   2       32.89       39.56     22.64 o 
   2  16   2      109.07      118.87     32.49 o 
   3  16   2        9.30       22.73     27.53 o 
   4  16   2      144.34      145.06     33.16 o 
   5  16   2      178.47       62.33     40.22 o 
  -4  17   2       45.34       34.69     29.26 o 
  -3  17   2       85.00      106.80     26.42 o 
  -2  17   2       37.78       47.61     57.55 o 
  -1  17   2        4.13      -10.67     34.29 o 
   0  17   2        2.62      -43.87     29.25 o 
   1  17   2        3.41      -33.21     22.14 o 
   2  17   2        3.58       17.24     24.25 o 
   3  17   2       35.55       43.18     30.56 o 
 -11   0   3       42.86       28.92     39.02 o 
  -9   0   3       27.03       27.77     30.64 o 
  -7   0   3      529.47      532.41     22.29 o 
  -5   0   3      570.62      567.55     19.38 o 
  -3   0   3    19228.10    19338.85    295.18 o 
  -1   0   3     8316.30     8733.89     70.88 o 
   1   0   3      160.29      131.86      8.04 o 
   3   0   3     6968.51     7042.67     75.91 o 
   5   0   3      112.77       82.71     33.63 o 
   7   0   3     3583.92     3397.77     67.64 o 
   9   0   3      288.51      223.31     30.78 o 
  11   0   3       54.72       60.60     46.14 o 
 -12   1   3        1.52      -32.65     27.67 o 
 -11   1   3      169.40      155.45     31.91 o 
 -10   1   3        8.99       10.68     23.65 o 
  -9   1   3      933.85      895.66     39.99 o 
  -8   1   3     1328.30     1284.05     23.84 o 
  -7   1   3       24.58       31.81      8.53 o 
  -6   1   3     5140.98     5258.11     45.24 o 
  -5   1   3     5441.07     5357.11     41.19 o 
  -4   1   3     2346.97     2431.42     31.00 o 
  -3   1   3     9254.27     8662.09    115.29 o 
  -2   1   3      163.46      193.42      7.18 o 
  -1   1   3     2465.38     2624.51     22.41 o 
   0   1   3      871.69     1042.78     14.67 o 
   1   1   3    18795.59    19945.00    138.60 o 
   2   1   3     1098.67     1047.95     13.27 o 
   3   1   3       36.75       79.51      9.08 o 
   4   1   3     4790.95     4966.61     55.13 o 
   5   1   3     5510.86     5246.36     59.88 o 
   6   1   3        0.57       -0.08      8.33 o 
   7   1   3     2330.17     2341.20     38.77 o 
   8   1   3     1017.09      975.05     27.59 o 
   9   1   3     1780.09     1815.62     39.03 o 
  10   1   3       23.41      -17.40     17.86 o 
  11   1   3      650.28      619.18     47.60 o 
 -12   2   3      418.44      496.75    119.01 o 
 -11   2   3        0.33       12.74     26.63 o 
 -10   2   3     1405.48     1383.27     37.54 o 
  -9   2   3       40.73       32.86     16.21 o 
  -8   2   3     2235.59     2216.59     40.03 o 
  -7   2   3     2212.73     2128.97     40.93 o 
  -6   2   3     6462.04     6376.02     48.88 o 
  -5   2   3     1692.13     1645.80     21.58 o 
  -4   2   3    13546.65    13964.18     94.81 o 
  -3   2   3     1456.13     1320.75     18.18 o 
  -2   2   3     5511.17     5474.76     39.98 o 
  -1   2   3       55.30       29.21      5.04 o 
   0   2   3    14217.72    14443.84     93.84 o 
   1   2   3     1125.07     1271.36     14.05 o 
   2   2   3     7651.06     6992.65     64.64 o 
   3   2   3     5305.90     5571.04     44.65 o 
   4   2   3    13760.90    14168.51    124.12 o 
   5   2   3      709.21      693.78     21.88 o 
   6   2   3     3236.53     3104.36     45.64 o 
   7   2   3      471.20      427.98     29.65 o 
   8   2   3     2684.35     2629.63     49.00 o 
   9   2   3        2.07      -23.48     15.66 o 
  10   2   3     1025.75     1014.71     36.91 o 
  11   2   3        7.41       -3.43     28.32 o 
 -12   3   3      542.61      591.02     48.03 o 
 -11   3   3      459.30      460.06     41.30 o 
 -10   3   3      528.23      559.65     28.38 o 
  -9   3   3      597.04      659.45     24.83 o 
  -8   3   3      549.82      535.23     27.20 o 
  -7   3   3      853.71      858.86     24.06 o 
  -6   3   3      103.50      112.97     15.60 o 
  -5   3   3     2237.98     2459.92     45.82 o 
  -4   3   3     3473.99     3669.18     43.26 o 
  -3   3   3     1258.45     1167.04     18.38 o 
  -2   3   3    11948.65    12104.48     89.44 o 
  -1   3   3     2784.90     2245.34     23.17 o 
   0   3   3     1225.94     1147.83     12.10 o 
   1   3   3     5852.60     5924.40     44.95 o 
   2   3   3      239.48      296.07     11.71 o 
   3   3   3     1839.56     2159.47     32.28 o 
   4   3   3      355.05      343.23     15.36 o 
   5   3   3      499.92      497.92     19.18 o 
   6   3   3      251.92      299.94     17.92 o 
   7   3   3      345.64      326.40     20.20 o 
   8   3   3      290.70      289.00     21.47 o 
   9   3   3       94.41       49.74     24.37 o 
  10   3   3       92.45       70.71     27.21 o 
  11   3   3       10.08      -26.63     21.26 o 
 -12   4   3      260.47      305.06     41.82 o 
 -11   4   3     1900.32     1815.47    166.33 o 
 -10   4   3        0.35       10.80     18.41 o 
  -9   4   3      846.33      862.10     32.50 o 
  -8   4   3        6.79        1.40     11.43 o 
  -7   4   3      583.52      630.73     20.81 o 
  -6   4   3      813.09      873.54     35.07 o 
  -5   4   3      413.24      464.21     18.91 o 
  -4   4   3      208.54      259.27     13.87 o 
  -3   4   3     7562.84     7068.54     66.82 o 
  -2   4   3      287.58      330.89      9.96 o 
  -1   4   3     7293.13     7235.43     58.00 o 
   0   4   3       41.03       89.09      5.41 o 
   1   4   3     2972.39     3202.35     29.36 o 
   2   4   3      355.61      375.41     12.70 o 
   3   4   3     1835.06     2011.49     28.31 o 
   4   4   3      305.26      348.64     15.49 o 
   5   4   3      893.41      797.84     23.55 o 
   6   4   3       24.95       23.98     12.63 o 
   7   4   3       90.84       77.50     15.80 o 
   8   4   3      118.20       89.18     21.27 o 
   9   4   3      193.07      146.57     25.44 o 
  10   4   3        2.70        4.61     19.44 o 
  11   4   3       78.22       42.47     21.22 o 
 -12   5   3       75.72       64.39     34.58 o 
 -11   5   3      642.70      656.91     33.70 o 
 -10   5   3      318.80      320.57     32.05 o 
  -9   5   3     1976.15     2029.37     45.86 o 
  -8   5   3      299.85      325.85     17.34 o 
  -7   5   3      828.16      848.11     31.99 o 
  -6   5   3       88.95      150.71     14.35 o 
  -5   5   3     2741.42     2864.24     37.12 o 
  -4   5   3      290.84      380.68     13.93 o 
  -3   5   3     5377.52     5242.67     49.85 o 
  -2   5   3      717.68      801.86     13.38 o 
  -1   5   3     6593.18     6018.18     51.81 o 
   0   5   3      342.74      312.10     14.13 o 
   1   5   3     4103.19     4049.15     36.39 o 
   2   5   3     3910.04     4202.01     42.76 o 
   3   5   3      140.87      138.75     12.85 o 
   4   5   3       99.54      173.41     14.35 o 
   5   5   3      683.00      693.22     22.47 o 
   6   5   3       21.14       30.63     13.45 o 
   7   5   3      152.63      161.51     17.58 o 
   8   5   3       18.98        0.37     19.46 o 
   9   5   3     1244.34     1279.96     45.99 o 
  10   5   3       24.40       23.53     24.47 o 
  11   5   3       35.07       10.18     23.18 o 
 -12   6   3      282.43      271.49     41.71 o 
 -11   6   3       24.02       -5.81     21.06 o 
 -10   6   3      143.28      126.73     29.46 o 
  -9   6   3     1064.25     1115.04     41.78 o 
  -8   6   3      818.96      875.81     32.54 o 
  -7   6   3     1104.47     1051.63     27.23 o 
  -6   6   3     3284.09     3199.35     54.28 o 
  -5   6   3     1613.65     1637.96     28.76 o 
  -4   6   3    11927.98    11994.34     97.75 o 
  -3   6   3     1082.95     1109.32     15.50 o 
  -2   6   3     1752.60     1565.44     21.25 o 
  -1   6   3      136.21      132.37      9.75 o 
   0   6   3     5409.95     5791.44     44.01 o 
   1   6   3     2080.04     2073.76     25.36 o 
   2   6   3     5316.15     4781.50     41.53 o 
   3   6   3     2757.34     2649.45     35.09 o 
   4   6   3     7223.09     7188.99     77.75 o 
   5   6   3     1285.14     1264.74     28.01 o 
   6   6   3     6637.02     6523.21     76.38 o 
   7   6   3      636.01      668.86     33.81 o 
   8   6   3     1729.72     1592.72     51.43 o 
   9   6   3       18.40       65.87     24.43 o 
  10   6   3      559.29      590.89     39.39 o 
  11   6   3      147.99       84.67     26.77 o 
 -11   7   3       34.42       23.64     22.72 o 
 -10   7   3        5.55      -28.72     20.13 o 
  -9   7   3        1.89      -11.45     19.12 o 
  -8   7   3      355.02      331.38     24.94 o 
  -7   7   3       68.85       52.28     14.07 o 
  -6   7   3     1498.10     1559.66     31.04 o 
  -5   7   3     1515.53     1549.95     26.07 o 
  -4   7   3      285.32      371.31     16.40 o 
  -3   7   3     1146.85     1183.83     17.31 o 
  -2   7   3      611.57      534.38     13.43 o 
  -1   7   3       52.73       14.18      8.06 o 
   0   7   3      176.83      211.05     12.07 o 
   1   7   3     1497.29     1589.12     23.10 o 
   2   7   3     1018.26      896.41     17.14 o 
   3   7   3      137.19      152.42     12.25 o 
   4   7   3        0.83       -5.67     11.20 o 
   5   7   3     1921.62     1771.90     37.31 o 
   6   7   3       25.03       83.43     21.45 o 
   7   7   3      484.79      506.28     52.14 o 
   8   7   3       87.37       80.22     23.72 o 
   9   7   3      179.99      150.52     28.20 o 
  10   7   3        4.28      -24.35     25.27 o 
 -11   8   3       46.53       53.97     24.98 o 
 -10   8   3        0.76      -18.19     18.68 o 
  -9   8   3       19.85       24.76     21.59 o 
  -8   8   3       20.48       16.61     18.95 o 
  -7   8   3      933.75     1036.89     35.09 o 
  -6   8   3      455.69      461.02     20.62 o 
  -5   8   3        1.93        4.49      9.58 o 
  -4   8   3       60.53       61.56     10.16 o 
  -3   8   3      529.36      566.48     15.88 o 
  -2   8   3      475.98      659.58     16.26 o 
  -1   8   3     4128.71     4330.99     42.74 o 
   0   8   3      372.96      419.73     13.01 o 
   1   8   3       19.50       24.84      8.45 o 
   2   8   3     2626.73     2573.13     28.59 o 
   3   8   3      785.36      760.88     22.05 o 
   4   8   3       96.64       62.57     20.13 o 
   5   8   3      416.94      434.54     23.09 o 
   6   8   3       33.88      101.64     18.02 o 
   7   8   3     1756.07     1652.01     56.81 o 
   8   8   3      522.44      531.41     54.77 o 
   9   8   3      379.31      374.87     34.73 o 
  10   8   3      211.84      182.00     32.37 o 
 -11   9   3      247.85      278.31     31.37 o 
 -10   9   3      267.50      245.91     29.86 o 
  -9   9   3      965.96     1000.57     40.09 o 
  -8   9   3       62.72       56.70     21.35 o 
  -7   9   3     1182.28     1199.11     38.42 o 
  -6   9   3     2227.18     2131.75     38.53 o 
  -5   9   3     1008.04     1057.89     24.31 o 
  -4   9   3      934.34     1033.82     23.32 o 
  -3   9   3     1975.23     1901.09     27.80 o 
  -2   9   3       77.28      103.47     12.12 o 
  -1   9   3     5190.33     4956.13     48.56 o 
   0   9   3       52.41       34.99      8.81 o 
   1   9   3     3235.03     3363.80     38.16 o 
   2   9   3      616.83      734.54     17.35 o 
   3   9   3     2684.57     2725.33     39.99 o 
   4   9   3     2219.28     2171.25     41.78 o 
   5   9   3      801.55      722.68     28.61 o 
   6   9   3        0.18       11.77     16.78 o 
   7   9   3      286.90      281.36     28.41 o 
   8   9   3        0.09       -4.11     22.32 o 
   9   9   3     1472.93     1451.23     54.00 o 
  10   9   3       15.72      -12.66     28.36 o 
 -10  10   3       46.69        7.12     25.03 o 
  -9  10   3       88.10       38.20     23.96 o 
  -8  10   3     1028.26     1115.14     41.65 o 
  -7  10   3      625.33      597.75     51.15 o 
  -6  10   3     1324.64     1413.68     41.30 o 
  -5  10   3      387.00      377.16     18.11 o 
  -4  10   3     2136.91     1946.76     47.13 o 
  -3  10   3      509.88      545.47     18.26 o 
  -2  10   3      618.01      739.77     19.73 o 
  -1  10   3        0.27       12.31      9.04 o 
   0  10   3     1853.80     1845.13     28.18 o 
   1  10   3       25.91       17.79     10.05 o 
   2  10   3     1379.43     1290.19     26.14 o 
   3  10   3      388.19      498.90     20.96 o 
   4  10   3      805.95      863.89     30.47 o 
   5  10   3      565.86      572.49     28.48 o 
   6  10   3     1621.22     1568.42     41.30 o 
   7  10   3      290.44      257.77     25.55 o 
   8  10   3      211.15      197.06     30.22 o 
   9  10   3       11.00       -2.92     25.82 o 
 -10  11   3      301.57      294.52     33.32 o 
  -9  11   3      133.13      120.27     26.99 o 
  -8  11   3      278.89      224.21     27.90 o 
  -7  11   3       85.65       80.64     22.41 o 
  -6  11   3      137.70      104.65     21.68 o 
  -5  11   3       38.84       40.12     18.83 o 
  -4  11   3     1537.66     1583.40     30.55 o 
  -3  11   3        5.70       30.71     12.62 o 
  -2  11   3     4029.31     4238.97     46.51 o 
  -1  11   3       28.94       31.92     10.74 o 
   0  11   3     1193.45     1055.64     26.99 o 
   1  11   3      616.74      630.29     20.03 o 
   2  11   3      140.04      186.84     15.14 o 
   3  11   3        8.49       -5.06     13.15 o 
   4  11   3       57.59       44.26     18.11 o 
   5  11   3        1.30      -18.42     16.42 o 
   6  11   3      691.37      735.72     33.14 o 
   7  11   3       56.09       88.14     22.68 o 
   8  11   3      462.26      555.64     39.88 o 
   9  11   3       10.44       -1.94     34.00 o 
  -9  12   3       28.85       49.64     25.81 o 
  -8  12   3      131.14      136.55     26.93 o 
  -7  12   3      199.06      210.97     26.44 o 
  -6  12   3      310.15      303.58     26.95 o 
  -5  12   3       32.64       40.36     21.42 o 
  -4  12   3      317.03      287.58     18.59 o 
  -3  12   3      419.12      376.90     21.54 o 
  -2  12   3      438.41      375.08     18.16 o 
  -1  12   3      167.03      182.82     14.27 o 
   0  12   3      108.70      101.04     16.35 o 
   1  12   3      259.89      255.99     16.64 o 
   2  12   3      255.89      202.18     19.57 o 
   3  12   3        1.77        2.94     14.23 o 
   4  12   3       69.11       75.48     17.08 o 
   5  12   3      355.63      391.58     27.16 o 
   6  12   3      330.15      399.12     33.10 o 
   7  12   3        1.01       22.13     21.64 o 
   8  12   3      171.10      147.21     31.41 o 
  -8  13   3      333.00      368.88     34.62 o 
  -7  13   3      760.40      728.93     37.88 o 
  -6  13   3      189.53      144.11     25.06 o 
  -5  13   3      603.68      685.45     60.95 o 
  -4  13   3       98.27       76.22     21.59 o 
  -3  13   3     1055.94     1069.56     31.54 o 
  -2  13   3       69.92       28.85     15.95 o 
  -1  13   3     1353.62     1199.82     26.42 o 
   0  13   3       27.50      -19.44     12.96 o 
   1  13   3      300.95      361.34     20.10 o 
   2  13   3      245.87      256.95     26.38 o 
   3  13   3      695.08      666.92     27.11 o 
   4  13   3      243.51      242.85     21.69 o 
   5  13   3      236.66      246.47     23.16 o 
   6  13   3      116.00       71.92     24.06 o 
   7  13   3      264.89      198.44     42.45 o 
  -8  14   3       26.97       33.98     26.20 o 
  -7  14   3       67.17       52.15     25.29 o 
  -6  14   3      216.14      236.80     28.91 o 
  -5  14   3      118.96      188.62     26.37 o 
  -4  14   3     1180.64     1251.35     48.22 o 
  -3  14   3      378.15      316.26     31.02 o 
  -2  14   3      295.72      291.91     22.03 o 
  -1  14   3       49.44       41.53     15.60 o 
   0  14   3      147.62      117.08     19.14 o 
   1  14   3      144.72      149.98     22.72 o 
   2  14   3      301.80      364.72     32.63 o 
   3  14   3      412.62      372.43     45.23 o 
   4  14   3     1131.74     1138.30     49.97 o 
   5  14   3       18.68      -23.44     25.37 o 
   6  14   3     1431.58     1439.59     57.88 o 
   7  14   3       94.77      106.20     32.55 o 
  -7  15   3       23.64       36.58     26.75 o 
  -6  15   3       97.31      116.19     27.26 o 
  -5  15   3       14.48       14.71     26.32 o 
  -4  15   3        1.89      -35.16     23.44 o 
  -3  15   3       67.20       69.82     30.63 o 
  -2  15   3       49.49       15.68     18.10 o 
  -1  15   3        8.65       16.13     20.45 o 
   0  15   3       94.74       61.67     20.71 o 
   1  15   3       23.60      -15.96     22.77 o 
   2  15   3       70.12       74.29     26.97 o 
   3  15   3        0.28       -4.77     24.94 o 
   4  15   3        7.77        6.49     26.42 o 
   5  15   3       41.47        1.78     27.06 o 
   6  15   3       15.98        9.94     29.77 o 
  -5  16   3       44.08       22.79     42.62 o 
  -4  16   3        2.91       -3.46     26.47 o 
  -3  16   3      282.47      164.38     30.78 o 
  -2  16   3      335.14      198.65     40.98 o 
  -1  16   3      141.74      145.08     25.35 o 
   0  16   3      484.06      501.51     47.34 o 
   1  16   3        2.10       -0.01     21.96 o 
   2  16   3      578.24      590.08     41.29 o 
   3  16   3       95.33       88.41     30.92 o 
   4  16   3      283.71      283.92     36.50 o 
  -4  17   3       15.29      -16.16     28.22 o 
  -3  17   3      148.27      144.70     32.51 o 
  -2  17   3       89.84       85.45     37.95 o 
  -1  17   3      527.53      628.40     54.21 o 
   0  17   3       28.88       -0.96     33.17 o 
   1  17   3      301.09      253.91     37.43 o 
   2  17   3      347.72      309.62     36.58 o 
 -12   0   4       53.12        0.57     39.25 o 
 -10   0   4      430.37      454.24     52.33 o 
  -8   0   4     3444.48     3485.18     54.17 o 
  -6   0   4     2655.65     2456.16     38.76 o 
  -4   0   4       21.48       10.02     22.90 o 
  -2   0   4      417.74      322.71     10.87 o 
   0   0   4    20933.59    20637.07    313.77 o 
   2   0   4     9333.29     8559.18     85.90 o 
   4   0   4      706.13      629.42     29.45 o 
   6   0   4     1847.63     2027.10     75.40 o 
   8   0   4     3619.57     3611.51     79.89 o 
  10   0   4     1688.26     1767.38     88.83 o 
 -13   1   4        9.05       29.52     34.04 o 
 -12   1   4       22.48       -1.01     48.09 o 
 -11   1   4      413.94      440.68     39.15 o 
 -10   1   4       25.87       -8.07     22.27 o 
  -9   1   4     2051.53     1970.94     39.90 o 
  -8   1   4       25.57       41.41     16.10 o 
  -7   1   4     2114.66     2062.84     26.48 o 
  -6   1   4        1.98        7.13      7.78 o 
  -5   1   4      709.73      870.55     17.74 o 
  -4   1   4       61.95       76.08     10.20 o 
  -3   1   4      102.55       65.27     10.08 o 
  -2   1   4      639.29      531.56      9.97 o 
  -1   1   4     6423.55     6408.31     44.41 o 
   0   1   4     4534.50     5014.35     40.87 o 
   1   1   4    23543.46    24438.93    169.22 o 
   2   1   4     3828.55     3815.27     29.97 o 
   3   1   4      283.62      247.12     10.29 o 
   4   1   4     1761.97     1893.07     30.22 o 
   5   1   4      529.17      541.73     20.17 o 
   6   1   4       89.75      120.70     14.57 o 
   7   1   4      257.14      225.47     25.34 o 
   8   1   4      296.50      262.38     21.74 o 
   9   1   4      575.43      581.40     25.54 o 
  10   1   4      141.91      128.28     26.07 o 
  11   1   4     1452.12     1497.58     64.55 o 
 -12   2   4       24.07       14.05     29.30 o 
 -11   2   4      382.02      297.23     65.07 o 
 -10   2   4      285.35      276.67     32.77 o 
  -9   2   4      674.57      677.88     26.86 o 
  -8   2   4      346.98      340.55     23.82 o 
  -7   2   4     1696.96     1727.00     26.16 o 
  -6   2   4       96.38      111.97      8.44 o 
  -5   2   4    16578.08    18056.77    121.72 o 
  -4   2   4      704.79      741.47     18.15 o 
  -3   2   4     1139.82     1255.91     36.34 o 
  -2   2   4     2566.94     2418.86     24.38 o 
  -1   2   4     1899.53     2216.52     26.19 o 
   0   2   4      483.09      610.41      9.38 o 
   1   2   4     1115.60     1002.81     15.04 o 
   2   2   4      277.77      360.14      8.82 o 
   3   2   4     8182.37     8416.32     63.13 o 
   4   2   4      160.71      182.72      9.33 o 
   5   2   4      753.42      740.40     22.82 o 
   6   2   4      859.85      875.70     26.88 o 
   7   2   4       79.17       64.38     15.34 o 
   8   2   4      558.24      564.53     36.03 o 
   9   2   4       21.86        6.40     16.33 o 
  10   2   4        8.91       21.09     20.12 o 
  11   2   4       33.54      -42.54     28.36 o 
 -12   3   4      259.35      253.55     39.40 o 
 -11   3   4      583.49      597.48     44.47 o 
 -10   3   4      394.49      390.46     22.39 o 
  -9   3   4      157.30      182.66     17.29 o 
  -8   3   4      952.63      895.23     23.32 o 
  -7   3   4      391.62      384.00     15.53 o 
  -6   3   4     2367.64     2122.92     28.59 o 
  -5   3   4     2021.56     1828.02     27.05 o 
  -4   3   4     2395.00     2383.23     29.52 o 
  -3   3   4    11706.98    11043.08     76.17 o 
  -2   3   4     3964.43     4241.40     38.72 o 
  -1   3   4      319.85      313.32     10.30 o 
   0   3   4    10131.38     9991.07     75.83 o 
   1   3   4     4522.90     5059.20     39.56 o 
   2   3   4        6.83       20.43      7.16 o 
   3   3   4      147.95      101.17     11.11 o 
   4   3   4     2159.37     2081.94     30.06 o 
   5   3   4     4354.80     4190.81     53.82 o 
   6   3   4      448.43      472.53     22.89 o 
   7   3   4     1287.31     1271.25     33.35 o 
   8   3   4      351.78      356.06     41.84 o 
   9   3   4      443.17      531.32     33.36 o 
  10   3   4      276.49      239.77     29.28 o 
  11   3   4      487.09      523.77     33.32 o 
 -12   4   4      844.06      991.55    110.92 o 
 -11   4   4      104.07      132.24     32.36 o 
 -10   4   4      684.33      694.67     37.20 o 
  -9   4   4        5.43      -15.11     12.75 o 
  -8   4   4      842.09      859.30     23.47 o 
  -7   4   4      287.95      324.47     18.48 o 
  -6   4   4     6373.22     6177.00     56.01 o 
  -5   4   4       31.58       31.92     10.29 o 
  -4   4   4    15657.68    15272.25    117.42 o 
  -3   4   4       45.23       44.48      6.56 o 
  -2   4   4     3976.59     4173.48     35.46 o 
  -1   4   4       23.67       25.80      6.11 o 
   0   4   4     2397.94     2558.52     22.32 o 
   1   4   4     1123.28     1089.84     16.10 o 
   2   4   4      219.39      204.45     11.09 o 
   3   4   4      127.85      154.86     21.12 o 
   4   4   4     1935.75     1601.89     26.80 o 
   5   4   4       55.89       43.93     11.82 o 
   6   4   4     6064.72     6084.23     72.63 o 
   7   4   4        5.66       10.09     14.48 o 
   8   4   4     1311.88     1223.55     45.30 o 
   9   4   4       42.93       55.86     23.15 o 
  10   4   4      123.29      100.62     23.13 o 
  11   4   4       32.95       -5.47     29.52 o 
 -12   5   4      162.56      232.84     39.36 o 
 -11   5   4       29.81       43.13     21.91 o 
 -10   5   4      736.28      742.09     32.31 o 
  -9   5   4       10.61       12.24     12.87 o 
  -8   5   4     1044.99      991.57     46.12 o 
  -7   5   4       47.29       57.32     11.63 o 
  -6   5   4     5158.41     5157.53     56.16 o 
  -5   5   4      148.23      101.95     12.97 o 
  -4   5   4     1715.27     1719.69     26.92 o 
  -3   5   4     2826.16     2954.71     32.07 o 
  -2   5   4     4862.91     4886.75     41.44 o 
  -1   5   4     3064.55     2898.16     32.22 o 
   0   5   4     2685.50     2591.08     24.09 o 
   1   5   4       18.32       25.27      6.52 o 
   2   5   4     1791.57     1803.20     24.00 o 
   3   5   4       23.80       51.45      9.27 o 
   4   5   4      268.16      246.61     15.89 o 
   5   5   4     2377.23     2257.73     40.68 o 
   6   5   4      265.41      247.35     22.99 o 
   7   5   4     1926.72     1925.81     69.69 o 
   8   5   4      254.78      225.69     30.69 o 
   9   5   4       73.89       42.69     23.59 o 
  10   5   4       89.58      118.00     28.59 o 
  11   5   4      296.24      300.47     30.44 o 
 -12   6   4        1.36      -23.99     30.67 o 
 -11   6   4      378.12      397.10     30.20 o 
 -10   6   4      406.68      444.88     35.61 o 
  -9   6   4      255.34      260.95     25.92 o 
  -8   6   4     1722.24     1687.39     42.85 o 
  -7   6   4      233.90      249.49     17.64 o 
  -6   6   4     2067.91     2127.86     39.01 o 
  -5   6   4     1133.28     1273.33     28.99 o 
  -4   6   4     2455.49     2551.87     38.94 o 
  -3   6   4      310.83      350.90     17.80 o 
  -2   6   4      591.41      700.57     15.47 o 
  -1   6   4      194.60      224.09     11.50 o 
   0   6   4     3056.42     3220.35     34.48 o 
   1   6   4        3.47        0.19      6.47 o 
   2   6   4     2625.71     2683.10     31.16 o 
   3   6   4      609.44      627.97     18.70 o 
   4   6   4       81.37      122.87     12.48 o 
   5   6   4        2.33       22.10     16.83 o 
   6   6   4       18.57       -8.29     13.09 o 
   7   6   4        0.51        5.88     19.03 o 
   8   6   4       72.03       40.32     22.34 o 
   9   6   4       35.28       -6.10     22.63 o 
  10   6   4       37.44      -11.88     24.71 o 
 -12   7   4       31.30        5.70     23.85 o 
 -11   7   4      206.87      227.57     31.01 o 
 -10   7   4        6.02      -15.22     17.89 o 
  -9   7   4      692.46      760.47     30.03 o 
  -8   7   4        0.65      -10.92     16.88 o 
  -7   7   4      602.86      663.60     24.13 o 
  -6   7   4      330.94      376.36     19.08 o 
  -5   7   4       20.58       25.29     10.44 o 
  -4   7   4       32.54        8.59     11.89 o 
  -3   7   4      436.26      473.57     13.76 o 
  -2   7   4      360.02      345.41     12.11 o 
  -1   7   4     1973.75     1702.74     28.70 o 
   0   7   4     1299.38     1353.22     18.85 o 
   1   7   4     5980.09     5930.78     51.57 o 
   2   7   4     4256.91     4256.33     37.37 o 
   3   7   4     2848.28     2857.26     40.69 o 
   4   7   4      267.21      255.42     15.92 o 
   5   7   4      247.34      213.73     21.41 o 
   6   7   4      165.87      183.34     18.63 o 
   7   7   4      245.92      236.01     26.50 o 
   8   7   4        0.14      -27.27     20.67 o 
   9   7   4     1423.13     1484.74     54.20 o 
  10   7   4       30.18       28.00     28.00 o 
 -11   8   4        0.11      -21.43     22.78 o 
 -10   8   4      739.86      696.88     32.00 o 
  -9   8   4       85.38      111.81     23.19 o 
  -8   8   4      872.47      962.41     36.65 o 
  -7   8   4       50.66       40.62     14.56 o 
  -6   8   4      986.44      924.48     29.72 o 
  -5   8   4      112.02      122.58     12.53 o 
  -4   8   4       22.93       30.37     10.66 o 
  -3   8   4      182.77      161.89     11.26 o 
  -2   8   4     2075.24     2151.72     28.03 o 
  -1   8   4     2791.85     3016.27     34.31 o 
   0   8   4     5241.17     4945.97     45.49 o 
   1   8   4       53.00      114.44     10.05 o 
   2   8   4     2889.58     2658.22     28.96 o 
   3   8   4       77.24       74.77     10.97 o 
   4   8   4      104.75      120.27     14.21 o 
   5   8   4      397.28      432.49     28.92 o 
   6   8   4     1494.50     1472.24     67.93 o 
   7   8   4      121.89       83.53     22.84 o 
   8   8   4      995.33      988.11     43.91 o 
   9   8   4       92.56       80.53     27.78 o 
  10   8   4      582.82      635.11     43.57 o 
 -11   9   4       43.22       34.69     23.23 o 
 -10   9   4      103.58      115.56     23.22 o 
  -9   9   4      547.56      554.27     33.44 o 
  -8   9   4       71.53       53.04     20.93 o 
  -7   9   4      286.65      219.85     23.53 o 
  -6   9   4      945.80      924.76     28.18 o 
  -5   9   4      100.39      138.56     13.84 o 
  -4   9   4       37.45       15.33     12.39 o 
  -3   9   4        1.60        2.09      8.04 o 
  -2   9   4        5.91        9.18      8.71 o 
  -1   9   4      636.77      642.09     16.78 o 
   0   9   4      227.32      268.64     12.73 o 
   1   9   4     1260.74     1303.71     23.63 o 
   2   9   4       25.43       10.92      9.73 o 
   3   9   4      179.16      137.70     13.53 o 
   4   9   4      165.82      160.61     16.09 o 
   5   9   4       17.31       36.52     16.13 o 
   6   9   4      167.08      173.74     24.22 o 
   7   9   4        7.81       27.81     21.46 o 
   8   9   4      111.44       83.63     26.26 o 
   9   9   4       10.53       13.91     28.88 o 
 -10  10   4       98.08       90.38     26.91 o 
  -9  10   4      140.81       94.60     29.73 o 
  -8  10   4       23.80       26.99     28.15 o 
  -7  10   4     1253.26     1409.77     42.21 o 
  -6  10   4      600.95      631.76     32.12 o 
  -5  10   4     1061.17     1117.94     26.67 o 
  -4  10   4      165.78      133.98     15.26 o 
  -3  10   4     1440.23     1340.35     24.18 o 
  -2  10   4      593.04      674.30     19.54 o 
  -1  10   4      867.72     1016.24     21.15 o 
   0  10   4       21.76       38.73     10.26 o 
   1  10   4      616.39      558.30     18.47 o 
   2  10   4      100.31       83.27     12.32 o 
   3  10   4     1725.69     1687.16     30.93 o 
   4  10   4      509.61      537.26     23.01 o 
   5  10   4      703.34      776.28     30.80 o 
   6  10   4     1523.31     1539.68     51.43 o 
   7  10   4      251.40      249.82     29.37 o 
   8  10   4      326.55      311.01     32.64 o 
   9  10   4       13.79       -9.20     33.30 o 
 -10  11   4       20.44       30.47     26.56 o 
  -9  11   4       76.12       73.24     25.45 o 
  -8  11   4      249.09      269.51     28.84 o 
  -7  11   4       98.50       63.83     21.98 o 
  -6  11   4      284.77      274.48     25.77 o 
  -5  11   4     2116.25     2285.30     44.93 o 
  -4  11   4      303.53      333.60     20.12 o 
  -3  11   4     2259.16     2241.71     42.95 o 
  -2  11   4       77.98       90.44     13.03 o 
  -1  11   4      843.03      740.08     20.46 o 
   0  11   4     1592.44     1583.13     31.90 o 
   1  11   4       46.45       33.02     11.62 o 
   2  11   4       26.38       32.82     12.37 o 
   3  11   4     1021.48      956.72     37.56 o 
   4  11   4      369.38      324.03     22.59 o 
   5  11   4      791.60      804.77     33.04 o 
   6  11   4       16.66       34.32     19.50 o 
   7  11   4      318.85      307.64     32.62 o 
   8  11   4      137.50       68.90     28.10 o 
  -9  12   4       74.03       59.25     26.69 o 
  -8  12   4        4.75      -11.99     23.11 o 
  -7  12   4      317.00      354.97     33.43 o 
  -6  12   4      893.71      916.53     45.47 o 
  -5  12   4      119.63      150.11     23.18 o 
  -4  12   4     1407.91     1350.74     33.26 o 
  -3  12   4       13.95       50.04     23.82 o 
  -2  12   4     3014.15     3132.23     43.97 o 
  -1  12   4      101.24      139.13     13.95 o 
   0  12   4       97.99       44.61     14.51 o 
   1  12   4     1728.98     1772.86     31.74 o 
   2  12   4      103.69      117.79     15.13 o 
   3  12   4      246.00      206.35     17.56 o 
   4  12   4      282.64      327.60     22.43 o 
   5  12   4      145.07      111.00     21.80 o 
   6  12   4     1436.56     1462.74     45.08 o 
   7  12   4       79.57       81.79     31.85 o 
   8  12   4      326.18      357.43     47.86 o 
  -9  13   4       97.97      107.86     29.09 o 
  -8  13   4      285.03      328.90     35.60 o 
  -7  13   4      127.75      120.96     26.03 o 
  -6  13   4      286.30      241.91     27.57 o 
  -5  13   4      114.80       70.42     25.65 o 
  -4  13   4      258.91      316.31     28.91 o 
  -3  13   4       63.12       82.19     17.58 o 
  -2  13   4     1268.52     1270.14     37.54 o 
  -1  13   4       16.67       16.67     15.67 o 
   0  13   4      218.83      179.31     19.74 o 
   1  13   4      363.83      395.14     26.62 o 
   2  13   4       91.69      106.65     21.79 o 
   3  13   4        1.61       27.64     23.43 o 
   4  13   4        6.98       -6.13     23.28 o 
   5  13   4      269.05      251.73     32.76 o 
   6  13   4        0.71       30.46     46.00 o 
   7  13   4      224.15      190.88     34.76 o 
  -8  14   4      633.63      693.70     40.69 o 
  -7  14   4        0.51        1.42     27.31 o 
  -6  14   4      151.87      137.05     30.21 o 
  -5  14   4       57.31       70.83     27.60 o 
  -4  14   4        6.88      -16.64     22.39 o 
  -3  14   4       40.04       27.66     17.38 o 
  -2  14   4       22.04       -2.21     16.76 o 
  -1  14   4       57.85       26.91     19.38 o 
   0  14   4      513.59      416.28     29.64 o 
   1  14   4       58.10       41.51     20.20 o 
   2  14   4      594.52      638.14     33.32 o 
   3  14   4      133.61      114.92     36.28 o 
   4  14   4      200.33      202.75     31.95 o 
   5  14   4        0.49      -25.48     26.12 o 
   6  14   4      249.27      224.38     52.42 o 
  -7  15   4        4.52       -1.36     29.24 o 
  -6  15   4        4.04      -12.01     26.65 o 
  -5  15   4       10.12      -35.98     24.75 o 
  -4  15   4       21.16        5.10     25.16 o 
  -3  15   4       31.82        6.27     25.15 o 
  -2  15   4       28.87       32.68     18.46 o 
  -1  15   4      647.62      723.29     35.21 o 
   0  15   4      140.43      142.63     21.00 o 
   1  15   4       79.63       76.04     22.63 o 
   2  15   4        0.48      -17.22     24.18 o 
   3  15   4      490.23      463.56     38.15 o 
   4  15   4       15.24        0.13     26.88 o 
   5  15   4        9.02      -17.44     27.53 o 
  -5  16   4        0.18      -29.45     32.61 o 
  -4  16   4       91.29      118.77     30.21 o 
  -3  16   4      653.56      548.88     50.49 o 
  -2  16   4      512.93      384.48     37.01 o 
  -1  16   4      250.01      263.41     28.48 o 
   0  16   4      169.92      179.46     26.59 o 
   1  16   4        5.75      -17.84     21.81 o 
   2  16   4      305.30      309.26     35.82 o 
   3  16   4        0.11      -25.41     26.63 o 
   4  16   4       61.63       28.58     29.90 o 
  -3  17   4      118.13       51.02     30.02 o 
  -2  17   4      139.81       75.66     39.85 o 
  -1  17   4        6.71       44.13     24.79 o 
   0  17   4        6.87      -45.73     30.48 o 
   1  17   4        5.02       -8.65     33.15 o 
   2  17   4        5.30      -13.51     28.34 o 
 -13   0   5      419.07      604.70     71.50 o 
 -11   0   5       25.50        1.38     36.38 o 
  -9   0   5       55.50       84.93     32.82 o 
  -7   0   5     3316.14     3181.91     89.29 o 
  -5   0   5     2846.46     1768.99     59.68 o 
  -3   0   5     2959.67     2821.96     37.34 o 
  -1   0   5     6209.76     6249.97     79.20 o 
   1   0   5      959.17     1174.27     22.02 o 
   3   0   5     2581.79     3363.02     45.45 o 
   5   0   5     1029.69     1108.99     35.61 o 
   7   0   5      587.13      569.76     50.90 o 
   9   0   5      185.63      172.98     30.39 o 
  11   0   5      976.89     1183.57     85.73 o 
 -13   1   5        1.95       10.08     33.42 o 
 -12   1   5       21.91       25.65     29.87 o 
 -11   1   5       82.02       70.54     28.24 o 
 -10   1   5        8.80      -10.23     22.53 o 
  -9   1   5      141.14       87.24     16.44 o 
  -8   1   5      517.41      522.00     21.34 o 
  -7   1   5       15.90       16.85      8.96 o 
  -6   1   5     1274.71     1136.19     23.61 o 
  -5   1   5     1941.33     1786.96     29.40 o 
  -4   1   5     1794.99     1681.96     30.89 o 
  -3   1   5       66.39       50.61     11.68 o 
  -2   1   5      124.71      136.87      5.82 o 
  -1   1   5     1396.50     1487.51     15.27 o 
   0   1   5      537.91      645.76     12.48 o 
   1   1   5     5105.38     5515.98     51.53 o 
   2   1   5      369.01      375.49     10.81 o 
   3   1   5     4159.88     4121.46     34.53 o 
   4   1   5     2250.80     2141.68     26.73 o 
   5   1   5     2605.87     2596.20     31.66 o 
   6   1   5       11.43       15.07     13.87 o 
   7   1   5      539.09      500.10     24.22 o 
   8   1   5       85.49       71.94     17.72 o 
   9   1   5      290.96      264.21     23.50 o 
  10   1   5       59.03       82.38     25.47 o 
  11   1   5      936.00     1059.44     58.78 o 
 -13   2   5        1.94       36.33     34.14 o 
 -12   2   5       93.44        9.84     29.96 o 
 -11   2   5      115.27       89.49     23.83 o 
 -10   2   5      479.86      573.75     32.20 o 
  -9   2   5        1.17      -18.68     12.45 o 
  -8   2   5     2291.66     2236.47     32.99 o 
  -7   2   5      320.57      336.28     12.45 o 
  -6   2   5     1471.48     1284.80     21.79 o 
  -5   2   5     1553.18     1413.73     33.01 o 
  -4   2   5     2966.14     2577.45     33.61 o 
  -3   2   5     1261.24     1184.13     18.09 o 
  -2   2   5     8116.28     7864.67     67.47 o 
  -1   2   5      509.20      535.95     17.36 o 
   0   2   5     8138.15     8150.81     72.20 o 
   1   2   5      942.96      945.42     14.35 o 
   2   2   5     2746.49     2632.39     28.32 o 
   3   2   5     1389.10     1311.58     16.11 o 
   4   2   5     3121.52     2836.58     34.16 o 
   5   2   5     2088.11     2086.59     30.47 o 
   6   2   5     4916.56     5044.37     64.82 o 
   7   2   5      181.57      202.89     20.64 o 
   8   2   5     1730.32     1850.42     48.05 o 
   9   2   5        0.09       -5.12     16.77 o 
  10   2   5      934.95      934.87     42.90 o 
  11   2   5       84.56       50.38     32.63 o 
 -12   3   5      385.49      371.45     41.38 o 
 -11   3   5      621.52      675.94     45.72 o 
 -10   3   5     1110.24     1148.69     31.53 o 
  -9   3   5      743.29      763.04     27.29 o 
  -8   3   5       12.47        9.57     11.20 o 
  -7   3   5     2208.30     2140.73     30.88 o 
  -6   3   5      504.83      575.34     18.27 o 
  -5   3   5     3550.40     3589.40     44.29 o 
  -4   3   5     1316.22     1259.53     26.16 o 
  -3   3   5     3680.25     3348.85     30.39 o 
  -2   3   5     9214.15     9084.24     64.52 o 
  -1   3   5     1303.65     1023.07     19.38 o 
   0   3   5      597.51      555.39     14.19 o 
   1   3   5     9713.15     9611.93     77.17 o 
   2   3   5      359.44      389.49     11.05 o 
   3   3   5     4950.56     5201.28     57.76 o 
   4   3   5      263.62      283.74     14.01 o 
   5   3   5     1388.60     1416.97     31.35 o 
   6   3   5       78.46      120.42     16.21 o 
   7   3   5      529.68      550.25     25.81 o 
   8   3   5      534.76      529.15     32.55 o 
   9   3   5      273.53      215.42     27.62 o 
  10   3   5      123.90      103.14     23.07 o 
  11   3   5      361.29      339.34     35.84 o 
 -12   4   5       18.80       25.98     31.40 o 
 -11   4   5     1040.76     1000.94     69.38 o 
 -10   4   5        8.20        6.62     15.99 o 
  -9   4   5      875.16      935.94     26.73 o 
  -8   4   5      329.83      351.49     17.38 o 
  -7   4   5      531.91      540.94     21.97 o 
  -6   4   5      478.59      562.20     19.45 o 
  -5   4   5      928.26      977.73     23.29 o 
  -4   4   5     1159.28     1164.40     20.96 o 
  -3   4   5     2411.95     2171.44     23.61 o 
  -2   4   5      456.20      502.40     14.96 o 
  -1   4   5     7751.17     7654.17     64.18 o 
   0   4   5        0.99       29.04      8.94 o 
   1   4   5     2871.18     2842.32     27.71 o 
   2   4   5       28.73       37.73      8.46 o 
   3   4   5      973.47     1223.89     24.31 o 
   4   4   5     2311.35     2260.79     30.44 o 
   5   4   5     1355.71     1296.04     30.64 o 
   6   4   5        8.14       11.92     13.71 o 
   7   4   5     1417.87     1401.27     36.59 o 
   8   4   5      108.71       84.03     22.49 o 
   9   4   5      644.69      610.47     47.49 o 
  10   4   5       33.92       25.08     21.67 o 
  11   4   5       52.96       71.23     25.35 o 
 -12   5   5      241.34      273.61     63.52 o 
 -11   5   5      844.42      858.85     65.58 o 
 -10   5   5      177.63      164.02     20.77 o 
  -9   5   5      632.90      707.19     23.88 o 
  -8   5   5      357.74      330.65     19.35 o 
  -7   5   5     1551.03     1474.87     27.85 o 
  -6   5   5      442.68      475.75     26.85 o 
  -5   5   5     3420.88     3408.77     53.87 o 
  -4   5   5      170.15      205.65     13.79 o 
  -3   5   5     4744.11     4555.44     44.78 o 
  -2   5   5      603.88      664.56     15.17 o 
  -1   5   5     6708.20     6371.76     57.30 o 
   0   5   5     1446.59     1406.92     24.24 o 
   1   5   5     9417.04     9465.69     77.85 o 
   2   5   5      599.21      625.19     17.73 o 
   3   5   5     5802.80     5977.43     61.34 o 
   4   5   5      159.82      164.25     17.87 o 
   5   5   5     1583.70     1560.26     33.90 o 
   6   5   5      369.14      434.02     22.94 o 
   7   5   5     2446.31     2301.08     45.78 o 
   8   5   5       13.73        4.83     21.32 o 
   9   5   5      602.36      644.94     38.23 o 
  10   5   5      347.48      456.53     37.35 o 
 -12   6   5       23.36       -1.34     30.87 o 
 -11   6   5        8.03       15.86     21.31 o 
 -10   6   5      158.01      147.55     29.40 o 
  -9   6   5       93.19       49.02     17.13 o 
  -8   6   5      195.94      190.84     16.32 o 
  -7   6   5     1404.97     1403.07     27.82 o 
  -6   6   5      296.03      277.81     38.77 o 
  -5   6   5     1921.22     1890.77     34.49 o 
  -4   6   5     2202.62     1934.76     39.31 o 
  -3   6   5      182.77      187.16      9.05 o 
  -2   6   5     1235.78     1211.91     19.80 o 
  -1   6   5        6.07       -6.32      7.62 o 
   0   6   5     3489.16     3492.20     32.95 o 
   1   6   5      362.78      423.99     13.05 o 
   2   6   5      177.64      125.65      9.62 o 
   3   6   5     3667.27     3683.49     44.67 o 
   4   6   5     2447.64     2412.26     39.34 o 
   5   6   5     1204.14     1108.61     30.16 o 
   6   6   5     3140.31     2960.42     49.85 o 
   7   6   5      219.87      237.09     38.68 o 
   8   6   5      747.03      674.10     36.98 o 
   9   6   5       11.23      -25.30     22.35 o 
  10   6   5      784.19      883.97     58.44 o 
 -12   7   5       47.82       32.77     24.57 o 
 -11   7   5        0.87        6.98     17.60 o 
 -10   7   5        6.18      -20.16     17.26 o 
  -9   7   5       78.54       47.25     17.97 o 
  -8   7   5        9.42      -13.27     12.79 o 
  -7   7   5       58.24       54.77     14.74 o 
  -6   7   5      805.43      795.87     25.01 o 
  -5   7   5      235.62      246.40     17.67 o 
  -4   7   5      413.01      381.10     18.11 o 
  -3   7   5       66.03       62.33      7.78 o 
  -2   7   5       40.85       37.93      8.03 o 
  -1   7   5       46.87       78.11     13.32 o 
   0   7   5     2159.32     2378.25     37.64 o 
   1   7   5      179.16      218.03     10.66 o 
   2   7   5      173.74      247.12     17.27 o 
   3   7   5      337.46      317.37     14.33 o 
   4   7   5      144.81      164.26     24.76 o 
   5   7   5      265.50      251.03     25.07 o 
   6   7   5       73.64       93.24     27.15 o 
   7   7   5       88.74       37.86     30.46 o 
   8   7   5      138.73      115.12     25.66 o 
   9   7   5      152.81       96.10     27.45 o 
  10   7   5       39.47        7.22     27.61 o 
 -11   8   5        1.42      -23.72     20.67 o 
 -10   8   5        5.95      -20.75     18.93 o 
  -9   8   5       64.19       58.73     18.59 o 
  -8   8   5        8.30       10.20     19.05 o 
  -7   8   5     1016.77     1006.31     40.15 o 
  -6   8   5      320.25      378.28     20.34 o 
  -5   8   5     1227.78     1265.81     30.68 o 
  -4   8   5       80.43       55.75     13.12 o 
  -3   8   5      850.01      846.99     18.05 o 
  -2   8   5        1.56       -4.36      8.05 o 
  -1   8   5      431.04      369.67     13.23 o 
   0   8   5       21.21        3.03      7.20 o 
   1   8   5      123.15      129.31     10.40 o 
   2   8   5        3.09       20.21      9.11 o 
   3   8   5      183.42      172.86     13.12 o 
   4   8   5     1653.01     1748.43     30.74 o 
   5   8   5       28.56       13.17     15.16 o 
   6   8   5       69.97       53.85     20.11 o 
   7   8   5       67.20       94.60     23.44 o 
   8   8   5       49.21        2.19     23.44 o 
   9   8   5      170.27      105.22     42.72 o 
 -11   9   5       12.69       -8.38     22.61 o 
 -10   9   5       70.11       53.21     21.70 o 
  -9   9   5      141.83      132.36     21.97 o 
  -8   9   5      763.81      794.90     40.58 o 
  -7   9   5       20.92       12.27     15.41 o 
  -6   9   5      391.77      322.87     19.23 o 
  -5   9   5      259.20      297.75     26.85 o 
  -4   9   5      508.36      623.12     24.15 o 
  -3   9   5      116.96      100.59     10.52 o 
  -2   9   5        1.37       -4.17     10.75 o 
  -1   9   5     1620.46     1584.66     25.51 o 
   0   9   5        5.87       15.57      8.41 o 
   1   9   5     2414.67     2492.68     32.45 o 
   2   9   5      616.17      693.17     21.48 o 
   3   9   5     2660.68     2552.90     36.88 o 
   4   9   5     1085.95      950.16     25.38 o 
   5   9   5      506.34      488.68     26.93 o 
   6   9   5      541.92      552.29     29.16 o 
   7   9   5      764.86      775.56     39.34 o 
   8   9   5      220.78      230.26     31.06 o 
   9   9   5      819.67      731.12     44.78 o 
 -10  10   5      491.05      456.77     35.05 o 
  -9  10   5      145.84      115.32     30.00 o 
  -8  10   5     1091.93     1149.27     41.30 o 
  -7  10   5        0.12       20.16     19.82 o 
  -6  10   5      660.79      662.95     24.43 o 
  -5  10   5      240.36      276.97     20.58 o 
  -4  10   5     1020.55      966.60     33.39 o 
  -3  10   5        8.17       -0.66     11.01 o 
  -2  10   5     1088.89     1233.18     28.44 o 
  -1  10   5      203.53      242.79     13.31 o 
   0  10   5     3267.02     3041.39     42.07 o 
   1  10   5        0.56       -8.75      9.72 o 
   2  10   5      887.58      962.37     24.03 o 
   3  10   5      179.28      215.90     16.18 o 
   4  10   5      966.50      990.97     27.84 o 
   5  10   5      227.28      178.32     18.90 o 
   6  10   5      443.70      430.48     27.94 o 
   7  10   5       54.78       57.82     21.19 o 
   8  10   5      372.23      413.40     31.69 o 
   9  10   5       58.60       35.32     25.03 o 
 -10  11   5      348.16      407.82     35.88 o 
  -9  11   5      141.61      228.29     29.59 o 
  -8  11   5        4.83      -20.79     21.58 o 
  -7  11   5       63.23       56.25     22.32 o 
  -6  11   5        5.97       10.36     21.19 o 
  -5  11   5      191.29      226.61     19.11 o 
  -4  11   5      425.14      553.68     26.29 o 
  -3  11   5       79.75       95.52     17.77 o 
  -2  11   5     1517.65     1436.24     30.35 o 
  -1  11   5      226.47      239.42     16.42 o 
   0  11   5      394.44      362.96     22.81 o 
   1  11   5      368.81      338.72     35.30 o 
   2  11   5        2.14        1.81     16.67 o 
   3  11   5      167.92      184.95     18.51 o 
   4  11   5        0.74       -0.10     19.33 o 
   5  11   5       18.21       23.29     24.00 o 
   6  11   5       76.34      113.50     28.45 o 
   7  11   5       30.94        0.12     25.92 o 
   8  11   5      312.88      249.28     36.63 o 
  -9  12   5      315.63      350.83     39.54 o 
  -8  12   5      126.03      142.02     30.85 o 
  -7  12   5      122.96      151.33     43.13 o 
  -6  12   5      777.98      780.68     40.58 o 
  -5  12   5       63.02       67.17     16.99 o 
  -4  12   5      593.32      652.69     29.05 o 
  -3  12   5      388.56      411.75     25.26 o 
  -2  12   5     2342.98     2645.70     43.57 o 
  -1  12   5     1603.03     1634.33     32.42 o 
   0  12   5       47.21       18.78     25.24 o 
   1  12   5      147.27      137.77     20.89 o 
   2  12   5      170.25      190.93     24.93 o 
   3  12   5       38.73       36.94     19.78 o 
   4  12   5      329.88      360.15     33.14 o 
   5  12   5        7.15       26.16     24.91 o 
   6  12   5      620.97      539.19     40.04 o 
   7  12   5      189.12      179.54     50.95 o 
  -8  13   5        3.59       46.28     28.91 o 
  -7  13   5       10.85       19.12     26.23 o 
  -6  13   5      215.56      146.47     49.35 o 
  -5  13   5      615.08      672.65     46.93 o 
  -4  13   5      188.59      233.43     21.26 o 
  -3  13   5      682.68      687.76     31.27 o 
  -2  13   5        1.12      -19.44     17.37 o 
  -1  13   5     1516.08     1550.77     36.17 o 
   0  13   5       16.02       -2.28     17.90 o 
   1  13   5      813.28      838.90     34.06 o 
   2  13   5      143.97      144.32     23.20 o 
   3  13   5      740.83      678.02     34.81 o 
   4  13   5      488.97      459.60     37.06 o 
   5  13   5     1040.96     1065.18     50.78 o 
   6  13   5        2.28       -0.11     26.53 o 
   7  13   5      430.92      341.06     39.60 o 
  -8  14   5       19.47       30.12     30.22 o 
  -7  14   5      498.26      575.23     42.46 o 
  -6  14   5        2.95       12.15     26.13 o 
  -5  14   5      264.38      282.46     32.77 o 
  -4  14   5      112.43      127.32     28.22 o 
  -3  14   5        7.67      -26.17     17.45 o 
  -2  14   5       50.54       41.53     20.12 o 
  -1  14   5       29.12       -7.61     22.12 o 
   0  14   5       93.29       48.31     18.49 o 
   1  14   5       37.51       24.48     20.12 o 
   2  14   5        6.25      -10.44     19.99 o 
   3  14   5      413.15      410.16     36.20 o 
   4  14   5      108.46      107.55     29.97 o 
   5  14   5      189.11      183.34     33.57 o 
   6  14   5       40.05       26.87     29.52 o 
  -7  15   5      114.04      114.24     33.23 o 
  -6  15   5       85.84       79.43     30.15 o 
  -5  15   5       11.65      -20.92     25.45 o 
  -4  15   5        6.38      -13.91     24.97 o 
  -3  15   5       81.66       69.73     20.19 o 
  -2  15   5      407.15      397.32     29.19 o 
  -1  15   5        0.20       -1.92     23.40 o 
   0  15   5      258.64      215.54     23.03 o 
   1  15   5      113.06      106.25     24.04 o 
   2  15   5       40.84       -0.24     22.32 o 
   3  15   5       35.02       -4.58     26.32 o 
   4  15   5        0.75      -26.82     26.68 o 
   5  15   5       19.75        1.62     29.91 o 
  -5  16   5       51.58       47.41     39.09 o 
  -4  16   5        7.04       12.85     27.56 o 
  -3  16   5      241.20      301.60     64.35 o 
  -2  16   5      238.44      215.63     28.33 o 
  -1  16   5       34.95       40.58     26.47 o 
   0  16   5       35.59       -0.99     25.58 o 
   1  16   5        0.36      -21.53     19.63 o 
   2  16   5      189.08      130.53     31.62 o 
   3  16   5       50.67       55.44     29.96 o 
  -3  17   5        9.92      -25.63     28.93 o 
  -2  17   5        2.17       27.77     38.45 o 
  -1  17   5      225.50      250.71     30.39 o 
   0  17   5       14.95      -25.35     23.93 o 
   1  17   5      441.96      494.81     51.98 o 
 -12   0   6       80.45       53.71     43.84 o 
 -10   0   6      654.48      659.33     57.50 o 
  -8   0   6     1398.12     1378.96     41.68 o 
  -6   0   6      259.71      215.55     69.09 o 
  -4   0   6     2256.00     2330.96     36.63 o 
  -2   0   6     2303.30     2231.09     31.11 o 
   0   0   6     4089.35     3835.68     79.76 o 
   2   0   6    10653.43    11035.77    111.68 o 
   4   0   6     3021.19     3349.05     48.64 o 
   6   0   6      671.01      677.71     33.30 o 
   8   0   6      755.96      826.74     44.96 o 
  10   0   6     1509.07     1638.05     65.05 o 
 -13   1   6        4.32      -30.73     31.79 o 
 -12   1   6      319.19      369.03     38.67 o 
 -11   1   6      410.59      405.07     31.62 o 
 -10   1   6      144.30      222.14     57.90 o 
  -9   1   6      927.56      972.85     33.62 o 
  -8   1   6        3.78      -16.97     12.72 o 
  -7   1   6     2205.24     2155.36     31.16 o 
  -6   1   6      106.39      124.24     12.48 o 
  -5   1   6     1515.10     1370.97     57.01 o 
  -4   1   6      757.36      642.72     17.06 o 
  -3   1   6       24.49       52.64      6.70 o 
  -2   1   6       72.06      116.86      5.99 o 
  -1   1   6    12913.26    13028.57    142.38 o 
   0   1   6      370.26      318.81     10.59 o 
   1   1   6    11652.68    11771.80     99.66 o 
   2   1   6       19.84        5.89      6.29 o 
   3   1   6     4169.44     4165.27     38.22 o 
   4   1   6      181.45      216.29     10.39 o 
   5   1   6     1449.05     1585.95     30.52 o 
   6   1   6       56.22       34.78     13.55 o 
   7   1   6     1370.17     1264.64     33.34 o 
   8   1   6        9.54       -5.88     16.16 o 
   9   1   6      173.35      177.27     22.74 o 
  10   1   6        1.96      -25.02     22.84 o 
 -12   2   6       16.95      -16.56     28.82 o 
 -11   2   6      482.96      529.23     34.01 o 
 -10   2   6      570.54      545.97     47.97 o 
  -9   2   6      439.65      454.09     23.16 o 
  -8   2   6      844.63      852.46     24.70 o 
  -7   2   6     2316.92     2246.22     31.35 o 
  -6   2   6     2685.70     2615.19     38.80 o 
  -5   2   6        8.17       27.96      9.28 o 
  -4   2   6      190.93      233.30     12.01 o 
  -3   2   6      966.05      960.95     19.76 o 
  -2   2   6      234.72      214.61     12.70 o 
  -1   2   6     3713.73     3761.39     36.62 o 
   0   2   6     2079.86     2163.15     30.38 o 
   1   2   6      336.23      318.07     11.63 o 
   2   2   6     3784.11     3764.46     37.56 o 
   3   2   6      267.57      197.26      8.72 o 
   4   2   6      352.21      327.42     11.74 o 
   5   2   6     2015.39     2109.26     29.14 o 
   6   2   6      179.63      165.59     19.47 o 
   7   2   6      288.79      340.58     32.89 o 
   8   2   6      128.11      133.61     19.88 o 
   9   2   6      306.07      287.74     25.20 o 
  10   2   6       73.09       59.05     29.55 o 
 -12   3   6      176.83      160.66     61.23 o 
 -11   3   6      740.05      869.46     40.08 o 
 -10   3   6      113.86       87.01     18.70 o 
  -9   3   6      178.33      132.78     16.91 o 
  -8   3   6       22.23        7.55     12.09 o 
  -7   3   6      498.45      548.22     19.41 o 
  -6   3   6     2420.43     2320.32     36.92 o 
  -5   3   6     7073.56     7109.53     71.39 o 
  -4   3   6      254.07      292.50     13.37 o 
  -3   3   6     6403.78     6198.85     48.89 o 
  -2   3   6      905.05     1006.61     19.08 o 
  -1   3   6    18605.70    19034.92    154.90 o 
   0   3   6      278.22      217.54     11.49 o 
   1   3   6     2421.64     2668.31     27.32 o 
   2   3   6     3401.78     3364.74     32.82 o 
   3   3   6     2192.16     2219.90     30.33 o 
   4   3   6     1496.68     1471.43     24.73 o 
   5   3   6     5331.06     5217.39     52.68 o 
   6   3   6      403.66      425.46     20.03 o 
   7   3   6     4231.21     4148.34     55.31 o 
   8   3   6      382.17      473.61     23.95 o 
   9   3   6      227.07      227.85     28.98 o 
  10   3   6      392.05      386.65     54.18 o 
 -12   4   6      842.24      986.61     63.75 o 
 -11   4   6       13.91       -9.74     32.42 o 
 -10   4   6     1428.75     1399.58     37.84 o 
  -9   4   6       20.08        4.40     14.18 o 
  -8   4   6      360.47      387.92     19.58 o 
  -7   4   6      183.04      183.80     14.18 o 
  -6   4   6     4655.73     4243.84     53.13 o 
  -5   4   6       72.92       78.02     10.91 o 
  -4   4   6    23355.90    22200.36    146.65 o 
  -3   4   6        7.46        6.90      5.93 o 
  -2   4   6    19309.31    19394.81    144.19 o 
  -1   4   6      237.54      248.20     11.92 o 
   0   4   6     5434.32     5435.82     50.85 o 
   1   4   6       33.36        5.59      8.15 o 
   2   4   6     6022.93     5875.82     48.83 o 
   3   4   6       14.58       24.93      9.18 o 
   4   4   6     8826.43     8919.23     74.80 o 
   5   4   6       97.11      105.66     13.53 o 
   6   4   6     5668.35     5630.21     64.71 o 
   7   4   6       33.30       31.32     14.95 o 
   8   4   6     1759.36     1657.17     38.03 o 
   9   4   6       63.29       53.57     24.56 o 
  10   4   6     1274.79     1400.99     44.99 o 
 -12   5   6      152.63      165.47     37.29 o 
 -11   5   6      133.38       78.41     24.75 o 
 -10   5   6      229.89      245.53     19.57 o 
  -9   5   6      107.24       90.44     15.42 o 
  -8   5   6      101.36      126.46     17.35 o 
  -7   5   6       16.88       -1.46     11.35 o 
  -6   5   6      284.59      296.25     20.76 o 
  -5   5   6      475.79      483.96     18.50 o 
  -4   5   6      622.75      590.43     17.21 o 
  -3   5   6     3030.50     3005.30     30.25 o 
  -2   5   6      604.73      623.91     28.03 o 
  -1   5   6     2431.16     2432.12     31.62 o 
   0   5   6     5204.86     5040.14     57.85 o 
   1   5   6       64.28       91.70      7.34 o 
   2   5   6     3091.23     2997.36     37.78 o 
   3   5   6       20.36       34.68     11.31 o 
   4   5   6      563.16      621.89     25.34 o 
   5   5   6     1169.27     1217.22     26.15 o 
   6   5   6       82.97       64.67     14.89 o 
   7   5   6     1959.05     1979.28     44.08 o 
   8   5   6     1660.00     1664.75     43.86 o 
   9   5   6       87.57       31.71     20.85 o 
  10   5   6      381.57      434.66     37.65 o 
 -12   6   6      115.99      181.83     38.00 o 
 -11   6   6      198.16      161.13     25.09 o 
 -10   6   6      101.42       65.95     18.39 o 
  -9   6   6      771.71      825.53     26.45 o 
  -8   6   6     1590.54     1588.74     34.06 o 
  -7   6   6      215.85      191.81     15.86 o 
  -6   6   6      185.22      157.77     17.92 o 
  -5   6   6      249.35      240.72     16.48 o 
  -4   6   6     1007.10     1041.20     29.10 o 
  -3   6   6      433.25      421.04     15.01 o 
  -2   6   6      992.68      958.11     21.39 o 
  -1   6   6     1005.79     1065.97     28.18 o 
   0   6   6     3030.66     3219.34     33.78 o 
   1   6   6       23.24       32.63      8.17 o 
   2   6   6     1137.73     1027.55     22.55 o 
   3   6   6       31.55       74.96     12.42 o 
   4   6   6     1595.15     1665.76     32.13 o 
   5   6   6      417.24      498.65     22.25 o 
   6   6   6       76.35      100.01     15.81 o 
   7   6   6       59.57       46.83     18.26 o 
   8   6   6      355.51      305.28     30.35 o 
   9   6   6        7.59      -29.32     19.55 o 
  10   6   6      153.92      174.27     33.08 o 
 -12   7   6      132.96       95.78     36.39 o 
 -11   7   6        6.23        7.25     17.82 o 
 -10   7   6        0.98      -25.94     17.30 o 
  -9   7   6     1406.04     1344.73     35.85 o 
  -8   7   6       21.54       14.13     14.61 o 
  -7   7   6     1722.88     1868.83     35.33 o 
  -6   7   6      492.76      510.04     34.44 o 
  -5   7   6      187.55      196.23     22.46 o 
  -4   7   6       36.87       22.26     11.55 o 
  -3   7   6        7.36        2.64      7.20 o 
  -2   7   6      272.04      259.75     12.15 o 
  -1   7   6     3671.26     3487.52     35.68 o 
   0   7   6      868.67      936.50     16.41 o 
   1   7   6     8534.23     8660.71     70.44 o 
   2   7   6       19.14       60.51     10.67 o 
   3   7   6     3607.53     3606.20     46.60 o 
   4   7   6       23.11       24.91     12.44 o 
   5   7   6      604.28      614.66     24.17 o 
   6   7   6        0.20      -17.86     13.34 o 
   7   7   6      537.21      609.15     30.83 o 
   8   7   6      122.68      108.85     22.66 o 
   9   7   6      366.27      319.91     36.91 o 
 -11   8   6        0.31      -20.65     21.79 o 
 -10   8   6      181.67      228.69     24.02 o 
  -9   8   6       68.56       55.05     19.79 o 
  -8   8   6      462.64      532.97     33.88 o 
  -7   8   6       75.25       91.77     18.25 o 
  -6   8   6      346.35      342.04     25.40 o 
  -5   8   6       42.16       77.15     14.80 o 
  -4   8   6      122.76      124.42     15.14 o 
  -3   8   6        5.11        5.10      7.91 o 
  -2   8   6      401.55      483.33     16.25 o 
  -1   8   6      349.78      396.72     13.91 o 
   0   8   6     2388.00     2079.95     26.56 o 
   1   8   6      316.25      298.83     12.74 o 
   2   8   6     4175.58     4149.28     44.11 o 
   3   8   6      125.72      184.05     15.59 o 
   4   8   6      746.35      790.30     25.67 o 
   5   8   6       19.59        3.73     15.46 o 
   6   8   6      317.58      281.29     23.59 o 
   7   8   6        3.38      -16.33     17.79 o 
   8   8   6      170.92      171.35     25.18 o 
   9   8   6      121.65       96.91     25.42 o 
 -11   9   6      105.49      104.72     31.95 o 
 -10   9   6       85.46       59.91     27.45 o 
  -9   9   6      380.33      381.14     28.44 o 
  -8   9   6        3.30        8.53     18.12 o 
  -7   9   6     1218.37     1251.41     44.26 o 
  -6   9   6      124.78      126.67     17.87 o 
  -5   9   6      532.26      598.40     25.16 o 
  -4   9   6      366.77      406.03     21.78 o 
  -3   9   6      106.70       94.98     10.93 o 
  -2   9   6       53.18       32.57     10.17 o 
  -1   9   6     1007.34     1133.40     26.31 o 
   0   9   6      418.03      419.58     21.45 o 
   1   9   6     2695.26     2660.73     33.99 o 
   2   9   6      104.89      142.85     12.99 o 
   3   9   6     1148.83     1091.81     25.38 o 
   4   9   6       99.54       66.52     15.20 o 
   5   9   6      318.23      331.21     24.31 o 
   6   9   6        8.54        2.72     17.59 o 
   7   9   6       13.63       -5.86     19.28 o 
   8   9   6      144.92      172.42     35.48 o 
   9   9   6      157.62      139.30     33.38 o 
 -10  10   6       55.13       40.34     28.90 o 
  -9  10   6      120.80       92.58     36.23 o 
  -8  10   6      217.61      220.34     30.12 o 
  -7  10   6      103.38      136.08     21.37 o 
  -6  10   6      112.45      174.12     20.41 o 
  -5  10   6     1115.84     1018.97     64.29 o 
  -4  10   6      730.57      725.67     38.00 o 
  -3  10   6      168.27      159.44     18.67 o 
  -2  10   6      656.62      715.60     21.35 o 
  -1  10   6      391.89      522.20     21.12 o 
   0  10   6        7.57       36.03     15.37 o 
   1  10   6        5.44        4.26     15.00 o 
   2  10   6      985.63      955.97     33.70 o 
   3  10   6      904.72     1045.63     35.94 o 
   4  10   6      278.91      334.25     26.08 o 
   5  10   6      651.48      662.48     39.04 o 
   6  10   6      351.61      294.09     32.77 o 
   7  10   6      199.31      143.05     30.72 o 
   8  10   6      378.71      340.15     37.89 o 
 -10  11   6        2.67       -1.23     29.10 o 
  -9  11   6      478.38      454.75     38.64 o 
  -8  11   6       15.22       21.65     25.84 o 
  -7  11   6     1061.96     1113.17     55.17 o 
  -6  11   6      653.95      710.90     27.28 o 
  -5  11   6     2431.45     2586.05     49.11 o 
  -4  11   6       55.68       61.73     20.42 o 
  -3  11   6     4103.11     3919.95     60.39 o 
  -2  11   6      108.31      103.09     21.21 o 
  -1  11   6     2269.43     2516.85     53.18 o 
   0  11   6      177.88      199.67     23.26 o 
   1  11   6     3563.37     3553.80     58.99 o 
   2  11   6      428.62      379.24     25.83 o 
   3  11   6     1763.65     1636.30     44.39 o 
   4  11   6      247.60      225.29     26.82 o 
   5  11   6     2201.07     2135.04     61.64 o 
   6  11   6      202.61      234.27     32.46 o 
   7  11   6      709.93      709.37     45.39 o 
   8  11   6        1.43       29.14     30.42 o 
  -9  12   6       74.78       45.64     29.42 o 
  -8  12   6       57.43       60.64     28.60 o 
  -7  12   6       83.22      125.59     28.53 o 
  -6  12   6      425.07      417.33     34.49 o 
  -5  12   6        0.63       -8.20     16.97 o 
  -4  12   6     1467.87     1489.26     39.95 o 
  -3  12   6       12.79       45.04     18.77 o 
  -2  12   6     1807.60     1863.22     44.28 o 
  -1  12   6      103.33      137.87     17.98 o 
   0  12   6      746.71      751.37     30.99 o 
   1  12   6      142.57       97.70     20.59 o 
   2  12   6      715.75      836.36     34.66 o 
   3  12   6       97.12       89.99     22.17 o 
   4  12   6      581.37      536.10     32.46 o 
   5  12   6       38.94        3.63     27.36 o 
   6  12   6      993.34     1128.94     52.56 o 
   7  12   6      172.03      160.12     33.87 o 
  -8  13   6       15.16      -16.49     27.12 o 
  -7  13   6      120.42       93.54     29.38 o 
  -6  13   6       10.48      -14.71     27.56 o 
  -5  13   6        0.19       22.58     17.47 o 
  -4  13   6      215.27      264.26     24.88 o 
  -3  13   6      123.78      168.22     24.36 o 
  -2  13   6      282.02      278.53     25.82 o 
  -1  13   6       39.27       33.44     16.86 o 
   0  13   6      880.49      918.26     52.61 o 
   1  13   6      123.30      100.33     21.77 o 
   2  13   6      231.37      219.74     35.75 o 
   3  13   6      155.34      147.55     24.68 o 
   4  13   6      159.78       89.56     28.08 o 
   5  13   6       37.61       51.18     28.32 o 
   6  13   6       83.89      136.14     32.52 o 
  -7  14   6       14.79      -21.74     29.80 o 
  -6  14   6      234.64      192.43     32.71 o 
  -5  14   6       39.13       19.74     32.87 o 
  -4  14   6        7.87        2.15     22.30 o 
  -3  14   6        1.94       -2.60     25.11 o 
  -2  14   6      123.69      169.08     24.10 o 
  -1  14   6      126.30       85.64     25.89 o 
   0  14   6      584.12      530.11     27.96 o 
   1  14   6      236.27      160.96     24.51 o 
   2  14   6      431.81      533.94     37.32 o 
   3  14   6        0.44      -30.90     20.60 o 
   4  14   6      430.61      416.04     67.74 o 
   5  14   6      110.69       66.87     30.61 o 
  -6  15   6        6.60      -17.25     28.92 o 
  -5  15   6        1.99        0.28     26.85 o 
  -4  15   6       30.73       14.20     26.37 o 
  -3  15   6       36.00       45.76     25.53 o 
  -2  15   6       18.58       17.79     35.27 o 
  -1  15   6       90.46      123.84     52.23 o 
   0  15   6        9.85        5.56     24.86 o 
   1  15   6     1831.88     1835.00     50.46 o 
   2  15   6        0.18        7.56     22.77 o 
   3  15   6      276.13      271.06     35.52 o 
   4  15   6        1.33      -28.54     27.35 o 
  -5  16   6       35.12       10.61     32.31 o 
  -4  16   6       57.47       66.90     35.81 o 
  -3  16   6        2.01       39.90     28.97 o 
  -2  16   6        1.12       -2.59     25.98 o 
  -1  16   6      118.82      107.22     29.81 o 
   0  16   6      399.84      392.50     38.20 o 
   1  16   6       65.76       37.93     21.84 o 
   2  16   6      418.92      370.08     38.18 o 
   3  16   6        0.14      -40.39     26.93 o 
  -2  17   6       17.56        5.30     25.14 o 
  -1  17   6        6.76        7.82     29.10 o 
   0  17   6        6.57      -14.33     28.38 o 
 -13   0   7      324.34      305.71     42.90 o 
 -11   0   7      355.43      280.72     49.69 o 
  -9   0   7       70.82       64.61     30.76 o 
  -7   0   7     6725.09     3318.43     99.16 o 
  -5   0   7     8416.40     8030.11     95.11 o 
  -3   0   7     1167.92     1047.54     23.03 o 
  -1   0   7      156.29      214.14     16.72 o 
   1   0   7      239.21      151.75     12.56 o 
   3   0   7     6651.07     6694.86     78.25 o 
   5   0   7      833.79      860.78     35.88 o 
   7   0   7        1.99      -17.76     20.48 o 
   9   0   7        3.55      -39.75     27.66 o 
 -13   1   7        5.51       -6.54     32.35 o 
 -12   1   7       59.27       57.04     26.25 o 
 -11   1   7      157.26      143.49     47.26 o 
 -10   1   7        6.53       20.44     19.86 o 
  -9   1   7      793.18      712.56     45.69 o 
  -8   1   7      382.86      363.15     18.59 o 
  -7   1   7       34.49       41.44     12.89 o 
  -6   1   7     2269.50     2208.98     39.82 o 
  -5   1   7      511.86      514.40     17.65 o 
  -4   1   7      950.22      877.80     17.82 o 
  -3   1   7      496.72      527.88     12.79 o 
  -2   1   7     4285.10     4597.57     35.32 o 
  -1   1   7     5437.89     6207.47     59.46 o 
   0   1   7      880.42      827.64     17.28 o 
   1   1   7       13.04       37.19      7.55 o 
   2   1   7      797.29      850.11     16.46 o 
   3   1   7      708.30      718.86     16.21 o 
   4   1   7     2079.64     2113.03     27.14 o 
   5   1   7      729.96      766.90     21.16 o 
   6   1   7     1136.91     1054.12     30.39 o 
   7   1   7        6.23        3.07     17.67 o 
   8   1   7       59.08       46.32     17.96 o 
   9   1   7       67.04       78.70     20.85 o 
  10   1   7       10.04      -30.04     28.54 o 
 -12   2   7      320.55      326.59     33.08 o 
 -11   2   7      220.51      262.50     28.89 o 
 -10   2   7      784.31      813.68     36.34 o 
  -9   2   7      454.71      502.57     22.30 o 
  -8   2   7     1106.08     1129.08     27.26 o 
  -7   2   7      145.77      157.47     16.73 o 
  -6   2   7     1577.57     1512.87     29.83 o 
  -5   2   7     1734.43     1605.66     30.07 o 
  -4   2   7     9236.18     9138.55     94.35 o 
  -3   2   7      112.75      137.13      7.79 o 
  -2   2   7     5660.97     5581.20     40.78 o 
  -1   2   7     1483.63     1624.55     19.91 o 
   0   2   7    10098.44    10423.28     93.20 o 
   1   2   7      235.57      190.57     10.06 o 
   2   2   7     5181.33     5253.75     53.95 o 
   3   2   7      260.99      264.39     10.76 o 
   4   2   7     1952.58     1924.36     23.60 o 
   5   2   7     1042.08     1028.05     25.21 o 
   6   2   7     2111.47     2136.27     41.51 o 
   7   2   7       12.59       14.59     15.15 o 
   8   2   7     1622.20     1479.22     76.77 o 
   9   2   7       11.74       34.88     19.73 o 
  10   2   7      538.45      509.30     37.67 o 
 -12   3   7      281.08      270.62     38.28 o 
 -11   3   7      579.36      581.74     35.30 o 
 -10   3   7      874.50      905.82     49.20 o 
  -9   3   7     3627.12     3448.50     49.10 o 
  -8   3   7      727.54      728.31     23.73 o 
  -7   3   7     1819.87     1785.39     40.55 o 
  -6   3   7        4.32      -11.95     10.09 o 
  -5   3   7     3680.16     3531.54     44.51 o 
  -4   3   7      102.87       90.72      9.46 o 
  -3   3   7     2181.73     2011.97     23.27 o 
  -2   3   7     3230.84     3202.19     66.62 o 
  -1   3   7    16852.00    17616.18    130.05 o 
   0   3   7    15589.90    15879.18    116.81 o 
   1   3   7     7400.69     7341.23     62.93 o 
   2   3   7     1028.15     1022.22     18.05 o 
   3   3   7     3739.89     3725.66     35.47 o 
   4   3   7       29.71       43.72     12.70 o 
   5   3   7     2206.78     2157.30     32.76 o 
   6   3   7      407.12      347.22     19.86 o 
   7   3   7      914.39      986.51     29.62 o 
   8   3   7      513.56      546.40     29.58 o 
   9   3   7      451.75      525.63     59.51 o 
  10   3   7      237.12      209.95     31.79 o 
 -12   4   7       69.13       48.63     32.58 o 
 -11   4   7      835.00      885.09     40.78 o 
 -10   4   7       46.39       41.06     17.18 o 
  -9   4   7      455.67      564.34     26.21 o 
  -8   4   7      443.20      459.66     20.79 o 
  -7   4   7      257.06      262.35     18.01 o 
  -6   4   7       62.07       33.51     11.50 o 
  -5   4   7      293.86      287.16     14.16 o 
  -4   4   7      417.35      454.80     16.18 o 
  -3   4   7     2243.23     2089.89     23.90 o 
  -2   4   7     2724.89     2690.26     33.99 o 
  -1   4   7     5137.04     4849.04     54.81 o 
   0   4   7      918.15     1005.72     26.26 o 
   1   4   7     2822.42     3038.61     30.85 o 
   2   4   7     2008.45     2105.36     29.44 o 
   3   4   7      735.02      710.54     20.55 o 
   4   4   7        5.52       22.36      9.74 o 
   5   4   7      765.44      754.29     33.72 o 
   6   4   7      193.39      214.44     17.98 o 
   7   4   7      634.86      727.20     34.79 o 
   8   4   7      151.38      139.98     19.47 o 
   9   4   7     1062.78     1087.35     54.36 o 
  10   4   7      185.39      187.65     38.64 o 
 -12   5   7      387.01      358.17    100.94 o 
 -11   5   7      957.06      977.55     52.46 o 
 -10   5   7      839.90      884.33     33.17 o 
  -9   5   7     3592.18     3356.84     50.04 o 
  -8   5   7      201.62      205.56     19.61 o 
  -7   5   7     1618.59     1653.50     35.09 o 
  -6   5   7       15.88       17.87     11.70 o 
  -5   5   7     2878.75     2881.49     36.98 o 
  -4   5   7      208.21      213.51     12.34 o 
  -3   5   7     8313.50     8446.16     90.71 o 
  -2   5   7    11557.63    11994.62     98.77 o 
  -1   5   7    10244.38    10104.32     85.35 o 
   0   5   7     2497.37     2397.00     31.69 o 
   1   5   7     6161.30     6273.42     61.67 o 
   2   5   7       57.78       86.45     10.13 o 
   3   5   7     2772.80     2741.52     38.58 o 
   4   5   7        1.70      -15.63     10.46 o 
   5   5   7     4532.48     4316.26     49.83 o 
   6   5   7       31.62       25.15     10.55 o 
   7   5   7     1283.28     1291.61     34.08 o 
   8   5   7      480.99      488.70     30.75 o 
   9   5   7      538.88      494.67     36.98 o 
  10   5   7       51.60       50.77     29.64 o 
 -12   6   7      143.23      125.54     35.91 o 
 -11   6   7      202.90      161.92     25.42 o 
 -10   6   7      187.65      241.23     26.29 o 
  -9   6   7       54.99       35.16     15.21 o 
  -8   6   7       29.72       21.06     14.22 o 
  -7   6   7      189.96      188.56     17.56 o 
  -6   6   7     1557.49     1635.32     33.54 o 
  -5   6   7       81.51      112.60     15.64 o 
  -4   6   7     1617.86     1497.28     21.71 o 
  -3   6   7      397.88      398.14     14.32 o 
  -2   6   7     1693.52     1750.09     28.92 o 
  -1   6   7      168.80      179.43     14.11 o 
   0   6   7     3648.70     3677.52     50.13 o 
   1   6   7      232.18      224.66     12.98 o 
   2   6   7      998.97     1006.98     22.97 o 
   3   6   7      876.75      753.35     22.75 o 
   4   6   7     1054.29     1094.48     38.44 o 
   5   6   7     1069.35     1013.89     34.26 o 
   6   6   7      657.70      655.43     25.66 o 
   7   6   7      164.92      160.83     18.72 o 
   8   6   7      671.48      464.68     87.86 o 
   9   6   7        1.67      -26.56     19.93 o 
 -11   7   7       53.95       17.62     20.71 o 
 -10   7   7        5.65       -9.99     19.00 o 
  -9   7   7       83.03       27.74     16.04 o 
  -8   7   7     1138.27     1135.24     31.03 o 
  -7   7   7      176.76      199.07     18.68 o 
  -6   7   7     2897.06     3001.62     46.68 o 
  -5   7   7       57.22       42.58     10.98 o 
  -4   7   7     1680.61     1676.58     28.06 o 
  -3   7   7       39.06       22.11     11.82 o 
  -2   7   7        6.77       16.60      8.59 o 
  -1   7   7      203.30      305.61     16.61 o 
   0   7   7     1855.90     1830.35     35.49 o 
   1   7   7       31.76       20.27      9.01 o 
   2   7   7     1344.17     1443.77     27.92 o 
   3   7   7        1.35       14.61     11.11 o 
   4   7   7     1015.46      988.43     27.66 o 
   5   7   7       14.62       25.59     12.97 o 
   6   7   7      164.80      136.27     17.97 o 
   7   7   7        3.20      -20.08     25.16 o 
   8   7   7        0.89      -28.53     19.13 o 
   9   7   7        5.45       -6.15     17.54 o 
 -11   8   7      118.14      182.33     37.12 o 
 -10   8   7        5.18       -3.50     27.06 o 
  -9   8   7      155.10      175.09     34.59 o 
  -8   8   7       83.28       61.48     31.29 o 
  -7   8   7     1317.91     1330.39     34.64 o 
  -6   8   7       19.04       47.27     15.48 o 
  -5   8   7     1572.32     1543.80     36.99 o 
  -4   8   7      100.89       83.72     15.26 o 
  -3   8   7     1786.03     1814.09     35.38 o 
  -2   8   7      148.97      205.84     12.84 o 
  -1   8   7        3.30        2.16      9.99 o 
   0   8   7       46.77       45.58     13.62 o 
   1   8   7      671.87      643.98     25.78 o 
   2   8   7      481.43      476.84     19.45 o 
   3   8   7      421.67      474.59     20.64 o 
   4   8   7       86.74       87.14     21.43 o 
   5   8   7      865.39      945.47     30.03 o 
   6   8   7        5.86       13.50     17.74 o 
   7   8   7       16.85        1.57     18.58 o 
   8   8   7        2.22        8.66     25.79 o 
   9   8   7       72.89       81.73     31.08 o 
 -11   9   7       71.86       98.16     32.23 o 
 -10   9   7       15.43       -8.31     25.58 o 
  -9   9   7      381.49      406.82     35.10 o 
  -8   9   7      153.07      130.84     22.26 o 
  -7   9   7      497.17      555.18     28.86 o 
  -6   9   7      689.92      757.85     52.99 o 
  -5   9   7       56.82       55.25     16.31 o 
  -4   9   7      989.20     1054.50     60.00 o 
  -3   9   7     1075.66      995.83     22.50 o 
  -2   9   7      503.49      467.25     17.58 o 
  -1   9   7       51.54       66.76     12.85 o 
   0   9   7       12.45       29.11     14.46 o 
   1   9   7      770.40      807.19     29.62 o 
   2   9   7        3.82       23.58     16.11 o 
   3   9   7      438.56      376.59     25.42 o 
   4   9   7     1894.13     1795.34     45.57 o 
   5   9   7      736.62      797.22     39.26 o 
   6   9   7      469.12      423.24     35.33 o 
   7   9   7       58.12        0.26     29.96 o 
   8   9   7      133.67      101.87     30.60 o 
 -10  10   7      310.83      276.76     35.65 o 
  -9  10   7      302.85      315.79     34.76 o 
  -8  10   7      841.57      934.37     44.50 o 
  -7  10   7        5.75       -0.47     17.70 o 
  -6  10   7     2585.93     2438.88     54.48 o 
  -5  10   7       99.70       96.51     18.44 o 
  -4  10   7      959.54     1029.63     32.72 o 
  -3  10   7       97.62       80.55     17.57 o 
  -2  10   7     1692.83     1675.15     30.33 o 
  -1  10   7      555.77      642.06     27.96 o 
   0  10   7     4267.78     4219.44     61.81 o 
   1  10   7      105.61      113.35     18.62 o 
   2  10   7     2670.16     2805.54     56.40 o 
   3  10   7        6.25        8.81     17.88 o 
   4  10   7     1706.62     1604.61     44.88 o 
   5  10   7        1.45       -4.32     20.02 o 
   6  10   7      615.48      623.99     41.15 o 
   7  10   7       49.43       47.95     28.26 o 
   8  10   7      518.86      476.53     74.61 o 
 -10  11   7      189.86      224.11     36.05 o 
  -9  11   7      229.26      267.84     35.23 o 
  -8  11   7      273.82      330.08     34.64 o 
  -7  11   7       54.03       93.31     26.72 o 
  -6  11   7        2.56       13.59     17.92 o 
  -5  11   7      421.85      447.52     35.20 o 
  -4  11   7      106.10      131.57     20.04 o 
  -3  11   7      310.03      367.78     24.94 o 
  -2  11   7      958.63      920.84     25.62 o 
  -1  11   7      227.46      274.18     19.71 o 
   0  11   7     3459.84     3639.19     59.14 o 
   1  11   7      436.15      415.88     26.39 o 
   2  11   7      537.81      575.51     29.82 o 
   3  11   7      205.86      234.12     24.84 o 
   4  11   7        4.10      -28.97     19.31 o 
   5  11   7       82.69       91.65     28.46 o 
   6  11   7      286.36      331.40     39.18 o 
   7  11   7       13.15       44.31     29.18 o 
  -9  12   7      252.80      260.23     36.75 o 
  -8  12   7      217.17      177.41     31.81 o 
  -7  12   7        1.80        9.93     24.40 o 
  -6  12   7       72.40       38.00     18.00 o 
  -5  12   7       27.15       21.73     18.73 o 
  -4  12   7     2953.11     2969.09     55.17 o 
  -3  12   7      634.81      739.64     32.50 o 
  -2  12   7     1926.43     2021.29     46.97 o 
  -1  12   7     1066.66     1060.67     44.64 o 
   0  12   7     1317.07     1303.42     38.42 o 
   1  12   7      900.80      921.29     35.37 o 
   2  12   7      434.95      522.08     30.54 o 
   3  12   7        1.37        6.84     19.52 o 
   4  12   7      771.28      708.07     36.55 o 
   5  12   7       54.90       91.65     29.41 o 
   6  12   7      392.06      377.32     40.31 o 
   7  12   7       97.61      141.70     34.64 o 
  -8  13   7        8.77        0.25     28.21 o 
  -7  13   7      661.76      786.81     46.28 o 
  -6  13   7        2.16      -17.93     24.41 o 
  -5  13   7      284.11      313.01     26.04 o 
  -4  13   7      348.84      324.26     26.23 o 
  -3  13   7     1358.50     1194.88     44.56 o 
  -2  13   7      169.75      217.65     24.70 o 
  -1  13   7      656.41      797.66     34.15 o 
   0  13   7      348.51      265.68     25.17 o 
   1  13   7      626.92      610.37     41.13 o 
   2  13   7       84.66       67.64     24.04 o 
   3  13   7      331.25      328.88     29.31 o 
   4  13   7       24.50       15.54     22.47 o 
   5  13   7      615.02      678.33     67.83 o 
   6  13   7       32.53       51.02     30.29 o 
  -7  14   7       28.04       56.59     30.42 o 
  -6  14   7       65.38      119.16     30.62 o 
  -5  14   7      432.35      338.85     40.13 o 
  -4  14   7       80.03       96.67     22.99 o 
  -3  14   7        4.59       -2.62     19.70 o 
  -2  14   7       52.97       64.17     26.12 o 
  -1  14   7       33.30        8.70     23.82 o 
   0  14   7       91.24      101.57     20.39 o 
   1  14   7        7.95        3.47     21.02 o 
   2  14   7       18.80       10.65     21.43 o 
   3  14   7      239.22      302.31     30.31 o 
   4  14   7      208.63      193.78     33.29 o 
   5  14   7      371.39      353.41     39.24 o 
  -6  15   7      395.62      376.91     39.70 o 
  -5  15   7        0.01      -16.21     27.68 o 
  -4  15   7      300.05      315.94     29.49 o 
  -3  15   7        7.69        8.87     27.32 o 
  -2  15   7       75.31       21.06     26.77 o 
  -1  15   7        0.00       -0.32     25.73 o 
   0  15   7      167.02      121.69     30.02 o 
   1  15   7       30.74        4.90     21.98 o 
   2  15   7      274.12      332.07     31.60 o 
   3  15   7      100.11      115.55     27.47 o 
   4  15   7        8.56      -45.51     34.83 o 
  -4  16   7      405.18      341.12     49.43 o 
  -3  16   7        0.95       -7.01     23.06 o 
  -2  16   7        0.89      -12.61     29.70 o 
  -1  16   7       13.51        1.81     28.02 o 
   0  16   7       23.99       35.40     28.63 o 
   1  16   7       64.72       52.70     46.15 o 
   2  16   7       19.06        2.72     24.80 o 
 -12   0   8       11.60      -16.49     29.89 o 
 -10   0   8      849.13      826.65    102.54 o 
  -8   0   8     1120.34     1188.31     33.97 o 
  -6   0   8     2317.58     2348.52     54.53 o 
  -4   0   8      201.60      251.86     29.09 o 
  -2   0   8       10.28       43.18      9.28 o 
   0   0   8     2672.28     2505.34    174.96 o 
   2   0   8     9221.66     9316.71    122.68 o 
   4   0   8       41.22       63.15     13.64 o 
   6   0   8       94.34      127.73     38.91 o 
   8   0   8        9.10      -35.28     31.16 o 
  10   0   8      340.23      402.22     43.71 o 
 -12   1   8      615.61      646.07     55.93 o 
 -11   1   8        5.63       -5.68     21.71 o 
 -10   1   8     3025.17     2842.09     59.79 o 
  -9   1   8     1259.59     1290.42     39.59 o 
  -8   1   8     1097.01     1109.76     41.64 o 
  -7   1   8     3183.70     3072.79     51.60 o 
  -6   1   8     1769.43     1737.72     32.83 o 
  -5   1   8     1336.90     1308.66     21.49 o 
  -4   1   8     2821.61     2725.58     29.46 o 
  -3   1   8      290.85      388.73     11.64 o 
  -2   1   8     6708.70     6914.89     49.32 o 
  -1   1   8       62.99      126.03     12.71 o 
   0   1   8     3048.95     3074.56     55.61 o 
   1   1   8     5190.73     5148.00     54.73 o 
   2   1   8      344.90      407.74     13.23 o 
   3   1   8     2607.29     2666.69     31.18 o 
   4   1   8     1573.28     1522.39     24.27 o 
   5   1   8     1655.38     1617.02     34.30 o 
   6   1   8      245.19      248.24     19.74 o 
   7   1   8      259.23      152.83     23.78 o 
   8   1   8       35.86        2.29     17.81 o 
   9   1   8      253.98      228.18     25.08 o 
  10   1   8        2.81        2.63     29.43 o 
 -12   2   8       11.45       11.64     24.29 o 
 -11   2   8      367.59      370.94     42.56 o 
 -10   2   8       46.99       45.93     21.09 o 
  -9   2   8       38.03       65.25     15.03 o 
  -8   2   8      545.06      569.00     24.36 o 
  -7   2   8     1704.12     1711.46     34.50 o 
  -6   2   8      978.49      918.80     24.13 o 
  -5   2   8     1999.41     1917.78     41.62 o 
  -4   2   8        0.78        5.55      6.78 o 
  -3   2   8     2747.26     2577.77     25.28 o 
  -2   2   8       79.29      129.24      7.98 o 
  -1   2   8     6427.25     6749.41     65.34 o 
   0   2   8      824.39      917.54     37.77 o 
   1   2   8      156.98      140.67     10.35 o 
   2   2   8     2227.28     2076.55     36.05 o 
   3   2   8     2204.71     2050.08     32.17 o 
   4   2   8     1441.60     1445.55     24.32 o 
   5   2   8      893.37      921.07     25.45 o 
   6   2   8        1.81       22.29     14.79 o 
   7   2   8     1363.11     1242.46     43.63 o 
   8   2   8       54.82       69.05     23.19 o 
   9   2   8       48.45       20.39     20.60 o 
  10   2   8       80.13       96.43     28.69 o 
 -12   3   8        2.52      -17.41     28.48 o 
 -11   3   8      672.58      675.62     37.28 o 
 -10   3   8      611.61      566.52     29.24 o 
  -9   3   8      133.49      136.66     16.92 o 
  -8   3   8       98.69      112.37     16.66 o 
  -7   3   8      412.58      415.73     20.28 o 
  -6   3   8      108.01      117.51     13.24 o 
  -5   3   8     3694.54     3603.74     45.55 o 
  -4   3   8        7.47       -4.56      8.02 o 
  -3   3   8     4242.04     4112.74     40.34 o 
  -2   3   8     1591.70     1866.26     29.43 o 
  -1   3   8      645.73      561.51     18.88 o 
   0   3   8      500.16      463.43     17.38 o 
   1   3   8     1110.36     1180.74     24.91 o 
   2   3   8      788.63      802.83     18.32 o 
   3   3   8     1709.09     1706.45     23.24 o 
   4   3   8      658.49      667.59     20.17 o 
   5   3   8     2781.88     2709.37     42.30 o 
   6   3   8       38.06       23.75     15.43 o 
   7   3   8      287.63      338.34     23.82 o 
   8   3   8      174.06      185.35     30.95 o 
   9   3   8      591.20      667.45     48.67 o 
 -12   4   8      694.68      736.33     72.53 o 
 -11   4   8       18.16       -0.59     22.26 o 
 -10   4   8     1020.40      961.75     31.07 o 
  -9   4   8       63.87       59.26     16.12 o 
  -8   4   8      225.02      232.55     19.71 o 
  -7   4   8       25.22       23.41     13.17 o 
  -6   4   8     3741.68     3576.27     48.71 o 
  -5   4   8      338.48      343.76     13.15 o 
  -4   4   8     9708.14     9232.48     70.95 o 
  -3   4   8      203.15      238.07     12.88 o 
  -2   4   8    14042.54    13709.78    110.26 o 
  -1   4   8        6.00       17.18      8.23 o 
   0   4   8     6139.05     6518.27     68.02 o 
   1   4   8      147.75      163.34     18.70 o 
   2   4   8     4814.50     4817.01     44.87 o 
   3   4   8     1313.16     1273.56     26.74 o 
   4   4   8     3401.64     3458.30     46.21 o 
   5   4   8       19.32       17.38     11.94 o 
   6   4   8     3426.75     3387.44     50.32 o 
   7   4   8       17.66       14.88     15.44 o 
   8   4   8     1240.75     1258.09     40.49 o 
   9   4   8       26.31       -6.41     29.11 o 
 -12   5   8      136.76       47.02     33.24 o 
 -11   5   8       44.85       70.40     26.61 o 
 -10   5   8      366.55      356.08     23.44 o 
  -9   5   8       53.33       35.67     16.02 o 
  -8   5   8      403.75      424.63     30.48 o 
  -7   5   8       63.63       43.15     14.39 o 
  -6   5   8       56.23       72.48     13.10 o 
  -5   5   8       46.60       59.15      8.84 o 
  -4   5   8       12.18       11.74      6.57 o 
  -3   5   8      622.47      499.92     17.34 o 
  -2   5   8     2332.66     2454.13     34.44 o 
  -1   5   8        3.48        7.46      9.84 o 
   0   5   8     1408.82     1268.48     24.02 o 
   1   5   8      103.23      131.25      8.74 o 
   2   5   8     1017.05     1033.71     23.19 o 
   3   5   8      752.23      819.85     23.31 o 
   4   5   8      220.44      256.04     16.88 o 
   5   5   8      398.90      446.97     25.13 o 
   6   5   8      719.96      585.14     44.65 o 
   7   5   8       58.47       79.82     17.85 o 
   8   5   8        3.78       14.51     19.07 o 
   9   5   8       42.88       46.19     26.46 o 
 -12   6   8        6.20      -14.23     44.64 o 
 -11   6   8      772.75      773.96     35.89 o 
 -10   6   8       13.01        2.85     16.59 o 
  -9   6   8      566.89      632.50     31.15 o 
  -8   6   8     1391.20     1441.84     44.46 o 
  -7   6   8     1478.85     1434.86     34.01 o 
  -6   6   8     2121.96     2088.13     37.41 o 
  -5   6   8     1501.12     1514.70     27.34 o 
  -4   6   8      218.37      235.28     13.64 o 
  -3   6   8     2147.30     2075.15     32.32 o 
  -2   6   8      467.05      481.38     17.83 o 
  -1   6   8     4680.32     4872.97     52.92 o 
   0   6   8      510.84      483.15     17.28 o 
   1   6   8      735.95      658.92     15.36 o 
   2   6   8     4819.92     4662.41     52.29 o 
   3   6   8     1077.38     1117.53     26.89 o 
   4   6   8      718.26      859.52     26.20 o 
   5   6   8      528.23      572.05     21.71 o 
   6   6   8      123.11      125.51     17.39 o 
   7   6   8      356.03      367.07     26.66 o 
   8   6   8        0.94      -28.55     19.03 o 
   9   6   8       51.39        4.97     26.01 o 
 -11   7   8      243.05      208.80     32.33 o 
 -10   7   8     1273.66     1138.84     54.23 o 
  -9   7   8      598.51      687.64     37.42 o 
  -8   7   8      423.10      384.31     33.68 o 
  -7   7   8     1304.07     1268.02     41.72 o 
  -6   7   8      556.49      654.68     42.51 o 
  -5   7   8      567.43      594.82     25.03 o 
  -4   7   8      145.94      154.94     13.70 o 
  -3   7   8       18.49        8.72     10.13 o 
  -2   7   8     1619.39     1562.55     33.57 o 
  -1   7   8      249.47      327.82     25.95 o 
   0   7   8     1696.11     1766.25     36.50 o 
   1   7   8     2513.16     2648.48     46.27 o 
   2   7   8      222.55      222.60     19.59 o 
   3   7   8     2523.25     2362.64     47.13 o 
   4   7   8       38.42       34.70     14.02 o 
   5   7   8      128.36      200.77     18.91 o 
   6   7   8      179.41      136.84     22.20 o 
   7   7   8        4.63       -6.12     23.24 o 
   8   7   8      140.90       90.24     29.83 o 
   9   7   8       65.24       37.26     28.90 o 
 -11   8   8       53.62       55.98     32.63 o 
 -10   8   8      110.43      104.23     28.95 o 
  -9   8   8      190.27      190.17     24.09 o 
  -8   8   8      847.23      809.80     50.90 o 
  -7   8   8        6.74       38.97     20.42 o 
  -6   8   8      623.64      614.88     27.17 o 
  -5   8   8     3218.61     3326.58     53.26 o 
  -4   8   8      115.84      134.14     17.53 o 
  -3   8   8     1160.51     1078.55     52.65 o 
  -2   8   8       75.27       55.40     10.99 o 
  -1   8   8       95.74      118.06     22.82 o 
   0   8   8     1460.02     1349.92     33.73 o 
   1   8   8       13.94       18.70     14.70 o 
   2   8   8      521.18      654.27     32.19 o 
   3   8   8      814.43      870.40     32.94 o 
   4   8   8      856.18      839.29     33.98 o 
   5   8   8      145.53      154.52     22.98 o 
   6   8   8       27.01       63.31     20.69 o 
   7   8   8       10.43       11.89     24.24 o 
   8   8   8       13.54      -14.36     37.39 o 
 -11   9   8       10.78      -19.01     28.03 o 
 -10   9   8      514.80      560.75     41.12 o 
  -9   9   8      241.98      206.59     30.53 o 
  -8   9   8      624.04      565.84     34.46 o 
  -7   9   8      834.16      904.01     39.59 o 
  -6   9   8      601.13      562.58     27.27 o 
  -5   9   8       41.57       81.80     18.76 o 
  -4   9   8      623.30      699.26     28.59 o 
  -3   9   8      336.59      366.53     25.29 o 
  -2   9   8     2890.04     2874.33     38.72 o 
  -1   9   8       30.80       69.34     15.29 o 
   0   9   8      427.28      445.81     23.72 o 
   1   9   8     2342.40     2217.64     45.58 o 
   2   9   8      392.26      399.65     25.54 o 
   3   9   8      484.84      530.96     34.57 o 
   4   9   8      291.49      209.34     24.28 o 
   5   9   8       46.23       42.85     30.33 o 
   6   9   8      692.82      688.66     41.58 o 
   7   9   8        9.20       14.55     25.65 o 
   8   9   8       20.82      -19.85     27.59 o 
 -10  10   8        9.62        7.57     28.31 o 
  -9  10   8       25.27       39.10     27.28 o 
  -8  10   8       58.90       34.58     25.73 o 
  -7  10   8      478.49      504.80     33.78 o 
  -6  10   8        0.71      -14.67     16.47 o 
  -5  10   8      234.70      220.61     22.24 o 
  -4  10   8      335.23      327.97     23.61 o 
  -3  10   8      372.12      435.80     31.14 o 
  -2  10   8      744.82      795.99     23.74 o 
  -1  10   8      217.19      207.95     19.79 o 
   0  10   8       56.77      104.94     18.36 o 
   1  10   8      558.71      564.73     28.42 o 
   2  10   8        4.47       17.95     17.92 o 
   3  10   8      806.76      838.07     35.06 o 
   4  10   8      261.48      263.35     26.87 o 
   5  10   8      259.24      172.38     25.60 o 
   6  10   8       53.18       43.83     27.68 o 
   7  10   8      127.82      138.78     36.61 o 
  -9  11   8       66.84       35.11     31.57 o 
  -8  11   8       15.42      -11.88     24.83 o 
  -7  11   8      198.56      215.29     30.27 o 
  -6  11   8       58.63       33.39     19.00 o 
  -5  11   8     1208.77     1182.19     37.73 o 
  -4  11   8       11.69       16.85     18.75 o 
  -3  11   8     3528.58     3400.37     60.93 o 
  -2  11   8       26.13       18.31     15.24 o 
  -1  11   8     1047.79     1170.49     32.23 o 
   0  11   8      125.18      129.99     20.25 o 
   1  11   8      460.53      439.62     46.17 o 
   2  11   8        0.94      -17.65     17.68 o 
   3  11   8     1685.39     1692.13     53.90 o 
   4  11   8      127.57      126.21     24.50 o 
   5  11   8     1096.92     1118.66     43.78 o 
   6  11   8        0.25      -30.22     26.08 o 
   7  11   8      926.32      921.36     76.78 o 
  -9  12   8       19.00      -22.23     28.46 o 
  -8  12   8      116.51       93.52     30.18 o 
  -7  12   8       20.16      -21.21     24.61 o 
  -6  12   8      103.20      107.86     22.12 o 
  -5  12   8      344.77      279.03     25.57 o 
  -4  12   8     2125.60     2223.23     49.55 o 
  -3  12   8       80.62      100.03     24.37 o 
  -2  12   8     1500.28     1405.61     41.59 o 
  -1  12   8       37.56       18.80     18.60 o 
   0  12   8      525.81      537.49     38.49 o 
   1  12   8      278.34      236.70     27.56 o 
   2  12   8        5.41       10.20     19.93 o 
   3  12   8       87.06      106.82     24.31 o 
   4  12   8      757.11      746.45     38.05 o 
   5  12   8       38.64       36.19     28.23 o 
   6  12   8      730.48      743.08     47.93 o 
  -8  13   8      206.66      204.91     64.18 o 
  -7  13   8      178.15      186.34     33.10 o 
  -6  13   8       21.26       66.23     28.83 o 
  -5  13   8      329.03      346.41     30.38 o 
  -4  13   8       21.73       60.66     21.39 o 
  -3  13   8      287.42      279.90     26.69 o 
  -2  13   8      657.96      692.89     44.27 o 
  -1  13   8        1.65       -7.43     22.99 o 
   0  13   8      295.25      371.25     27.80 o 
   1  13   8       47.79       43.03     21.06 o 
   2  13   8      184.36      173.28     25.75 o 
   3  13   8      861.78      833.45     57.54 o 
   4  13   8       18.23       44.68     24.59 o 
   5  13   8      215.39      238.99     35.79 o 
  -7  14   8      484.47      406.71     40.92 o 
  -6  14   8      227.42      269.46     35.87 o 
  -5  14   8      165.27      190.62     26.04 o 
  -4  14   8      105.14      121.99     24.42 o 
  -3  14   8      224.31      167.78     25.91 o 
  -2  14   8       98.57       91.60     27.42 o 
  -1  14   8      354.39      396.96     35.94 o 
   0  14   8      451.54      508.72     28.68 o 
   1  14   8      863.51      902.57     48.65 o 
   2  14   8      866.03     1005.10     42.24 o 
   3  14   8      151.33      102.20     26.74 o 
   4  14   8        9.93        6.29     28.52 o 
  -6  15   8        1.34       20.14     30.64 o 
  -5  15   8        2.55      -34.75     33.84 o 
  -4  15   8       11.96        6.96     22.76 o 
  -3  15   8       21.65       21.43     29.28 o 
  -2  15   8       29.15      -16.51     26.02 o 
  -1  15   8        5.24      -31.83     25.53 o 
   0  15   8       74.81       29.43     27.26 o 
   1  15   8       12.93       25.72     23.52 o 
   2  15   8        7.17        1.42     25.36 o 
   3  15   8      236.69      187.29     30.04 o 
  -4  16   8       81.61       93.43     39.56 o 
  -3  16   8      561.87      587.79     43.41 o 
  -2  16   8        1.73      -12.64     27.39 o 
  -1  16   8       54.57       40.02     29.52 o 
   0  16   8       21.03       41.29     29.61 o 
   1  16   8       34.56       37.78     36.88 o 
 -11   0   9      692.69      638.68     45.49 o 
  -9   0   9      872.90      855.32     43.10 o 
  -7   0   9     8546.84     8395.03    102.74 o 
  -5   0   9    13831.73    13210.72    146.12 o 
  -3   0   9     8725.19     8369.62     90.08 o 
  -1   0   9     8324.34     9145.37    121.78 o 
   1   0   9     2722.59     2646.29     43.74 o 
   3   0   9     7103.11     7022.62     85.81 o 
   5   0   9     1949.86     1919.53     95.60 o 
   7   0   9      404.37      444.38     56.64 o 
   9   0   9      311.91      333.91     48.14 o 
 -12   1   9      229.16      309.60     36.12 o 
 -11   1   9        2.82       24.51     22.59 o 
 -10   1   9      111.04      111.75     22.86 o 
  -9   1   9        2.57       22.29     17.91 o 
  -8   1   9       83.45       88.89     14.96 o 
  -7   1   9     1133.89     1113.72     40.97 o 
  -6   1   9     1363.30     1333.54     24.01 o 
  -5   1   9     2124.71     2204.68     28.25 o 
  -4   1   9     3971.58     3755.87     36.54 o 
  -3   1   9      205.27      197.43     12.39 o 
  -2   1   9      320.87      436.45     12.91 o 
  -1   1   9      107.41      136.03     13.57 o 
   0   1   9       83.57       73.53      9.07 o 
   1   1   9       48.40       59.58      9.01 o 
   2   1   9      284.16      317.39     13.05 o 
   3   1   9     1130.13     1134.61     34.39 o 
   4   1   9     2801.51     2723.36     36.90 o 
   5   1   9      352.53      365.88     21.05 o 
   6   1   9      117.77      162.33     27.68 o 
   7   1   9       71.92       33.59     21.82 o 
   8   1   9       14.49        8.28     18.61 o 
   9   1   9       36.37       13.21     20.61 o 
 -12   2   9       52.26       52.46     26.46 o 
 -11   2   9      250.70      275.47     29.45 o 
 -10   2   9     1283.47     1227.17     42.08 o 
  -9   2   9     1705.25     1640.38     34.22 o 
  -8   2   9       50.08       49.05     15.20 o 
  -7   2   9        5.50       11.45     12.58 o 
  -6   2   9     6743.27     6619.26     80.96 o 
  -5   2   9       84.68       71.09     13.10 o 
  -4   2   9     2480.43     2464.55     30.48 o 
  -3   2   9      963.14      951.67     15.43 o 
  -2   2   9      578.85      510.44     13.42 o 
  -1   2   9     1340.70     1262.46     21.04 o 
   0   2   9     5833.32     5971.49     64.03 o 
   1   2   9     2403.26     2422.37     35.24 o 
   2   2   9     2712.75     2711.42     34.48 o 
   3   2   9       12.06       28.74      9.14 o 
   4   2   9     1250.50     1312.02     32.72 o 
   5   2   9      120.74      132.81     15.19 o 
   6   2   9      663.85      802.16     29.88 o 
   7   2   9       25.95       17.68     20.96 o 
   8   2   9      624.98      785.11     39.69 o 
   9   2   9      167.85      194.55     25.94 o 
 -12   3   9      303.75      294.62     32.46 o 
 -11   3   9        2.03       27.93     23.18 o 
 -10   3   9     1628.31     1597.78     49.35 o 
  -9   3   9      531.63      625.73     24.62 o 
  -8   3   9      706.40      732.43     27.28 o 
  -7   3   9      830.24      854.65     26.52 o 
  -6   3   9       63.12       87.13     13.78 o 
  -5   3   9     1788.06     1787.31     34.91 o 
  -4   3   9        6.89        2.48      9.86 o 
  -3   3   9     2391.02     2256.02     28.55 o 
  -2   3   9      584.34      543.51     17.72 o 
  -1   3   9     1437.20     1172.21     25.86 o 
   0   3   9     4340.82     4238.63     51.55 o 
   1   3   9     3580.73     3626.78     46.90 o 
   2   3   9     1364.60     1305.66     65.64 o 
   3   3   9     2648.53     2548.17     37.32 o 
   4   3   9      462.98      508.54     22.34 o 
   5   3   9     2709.47     2607.14     41.42 o 
   6   3   9        3.25      -13.57     15.02 o 
   7   3   9     1152.05     1174.85    110.74 o 
   8   3   9       89.24       99.78     31.99 o 
   9   3   9      431.29      492.16     85.96 o 
 -12   4   9        4.98       26.74     29.83 o 
 -11   4   9      676.26      734.68     34.28 o 
 -10   4   9       57.19       71.80     17.94 o 
  -9   4   9      530.56      510.84     23.52 o 
  -8   4   9      223.02      209.50     19.44 o 
  -7   4   9      520.14      571.67     23.51 o 
  -6   4   9      367.36      396.35     21.96 o 
  -5   4   9      623.35      643.30     25.37 o 
  -4   4   9      190.70      184.56      9.77 o 
  -3   4   9      512.00      475.41     17.12 o 
  -2   4   9     1581.40     1625.96     53.46 o 
  -1   4   9     6942.66     7125.24     74.33 o 
   0   4   9      252.03      278.97     15.47 o 
   1   4   9     1187.10     1121.31     20.89 o 
   2   4   9      125.88      164.81     11.86 o 
   3   4   9     1206.86     1164.25     29.39 o 
   4   4   9       27.67       31.78     11.54 o 
   5   4   9       43.45       69.76     17.73 o 
   6   4   9      191.71      186.61     23.90 o 
   7   4   9       33.72       48.27     18.87 o 
   8   4   9      138.91      134.89     38.58 o 
   9   4   9      573.76      516.36     47.09 o 
 -12   5   9      164.12      125.67     52.22 o 
 -11   5   9       77.11       98.78     30.20 o 
 -10   5   9      857.35      825.71     30.25 o 
  -9   5   9      129.47      172.33     18.57 o 
  -8   5   9     1485.50     1526.53     53.59 o 
  -7   5   9     1622.84     1564.34     34.90 o 
  -6   5   9        5.40        2.90     11.32 o 
  -5   5   9     7252.55     7143.12     69.55 o 
  -4   5   9        3.44       -3.29      9.23 o 
  -3   5   9      667.71      600.27     19.50 o 
  -2   5   9       46.84       19.68      9.81 o 
  -1   5   9     2877.44     2711.76     40.76 o 
   0   5   9     4129.39     4156.24     56.43 o 
   1   5   9     3563.59     3591.64     48.04 o 
   2   5   9      760.63      809.12     22.25 o 
   3   5   9     3405.39     3294.37     49.60 o 
   4   5   9       82.41       34.52     12.07 o 
   5   5   9     1721.43     1743.71     36.30 o 
   6   5   9      140.47       88.47     15.51 o 
   7   5   9     1928.52     2066.38     43.14 o 
   8   5   9      186.00      248.24     39.25 o 
   9   5   9      682.25      583.58     78.38 o 
 -12   6   9      177.66      158.97     40.26 o 
 -11   6   9      249.29      271.60     32.44 o 
 -10   6   9      546.41      539.57     31.36 o 
  -9   6   9      140.48       97.55     35.53 o 
  -8   6   9      245.68      283.80     27.29 o 
  -7   6   9     1177.28     1128.42     39.53 o 
  -6   6   9     1097.47     1139.01     49.12 o 
  -5   6   9     1226.81     1185.50     32.17 o 
  -4   6   9      893.81      877.71     23.41 o 
  -3   6   9      450.29      450.05     23.28 o 
  -2   6   9     1203.92     1137.94     27.50 o 
  -1   6   9     1258.11     1261.12     28.96 o 
   0   6   9     1376.66     1237.53     25.78 o 
   1   6   9      748.62      724.08     26.50 o 
   2   6   9      301.45      368.05     28.28 o 
   3   6   9      121.66      150.95     27.70 o 
   4   6   9      304.44      310.65     24.05 o 
   5   6   9      226.73      255.62     21.09 o 
   6   6   9       90.52       82.93     23.04 o 
   7   6   9        2.89       22.15     19.69 o 
   8   6   9      157.58      164.70     30.43 o 
 -11   7   9        3.08       -6.54     26.91 o 
 -10   7   9      312.24      274.94     26.68 o 
  -9   7   9       11.50       -6.53     19.30 o 
  -8   7   9     1140.50     1183.86     43.19 o 
  -7   7   9        0.72      -10.57     18.81 o 
  -6   7   9     3089.68     3104.38     61.68 o 
  -5   7   9      107.60      117.51     17.65 o 
  -4   7   9     2501.04     2539.78     38.41 o 
  -3   7   9        1.13       -5.27     10.70 o 
  -2   7   9      936.51      935.84     25.27 o 
  -1   7   9        9.74       -1.07     14.56 o 
   0   7   9      292.42      326.52     19.62 o 
   1   7   9        1.37      -19.90     13.26 o 
   2   7   9     2382.24     2398.47     47.56 o 
   3   7   9      282.47      310.66     27.15 o 
   4   7   9     2786.37     2644.52     52.72 o 
   5   7   9       42.69       50.04     16.90 o 
   6   7   9      198.58      230.70     24.99 o 
   7   7   9       30.85       -8.93     23.68 o 
   8   7   9       11.15        7.73     20.99 o 
 -11   8   9      319.87      286.78     35.29 o 
 -10   8   9        0.38       -1.43     25.59 o 
  -9   8   9      390.15      376.45     34.20 o 
  -8   8   9      273.50      286.24     29.98 o 
  -7   8   9     1453.17     1381.00     74.19 o 
  -6   8   9       21.84       27.45     17.05 o 
  -5   8   9     8446.50     8392.58     96.13 o 
  -4   8   9       35.29       52.29     16.77 o 
  -3   8   9     2899.49     3068.41     54.05 o 
  -2   8   9      265.30      331.70     20.63 o 
  -1   8   9      974.52      982.97     29.83 o 
   0   8   9       25.65       40.83     15.43 o 
   1   8   9      608.95      539.83     28.23 o 
   2   8   9       92.46       96.90     18.87 o 
   3   8   9     2835.00     3080.74     57.19 o 
   4   8   9        0.96      -13.83     18.12 o 
   5   8   9     1291.72     1322.90     36.83 o 
   6   8   9       38.72       50.44     21.40 o 
   7   8   9      129.18      125.93     35.35 o 
   8   8   9        7.23        4.88     28.30 o 
 -10   9   9      205.62      166.20     32.92 o 
  -9   9   9       51.26       51.89     21.99 o 
  -8   9   9        8.75       20.17     22.68 o 
  -7   9   9      829.62      816.04     39.39 o 
  -6   9   9      166.56      222.77     22.62 o 
  -5   9   9     3527.40     3634.79     59.63 o 
  -4   9   9      339.93      388.73     24.76 o 
  -3   9   9      149.63      167.79     20.97 o 
  -2   9   9      288.83      310.18     17.31 o 
  -1   9   9       71.31      116.37     25.64 o 
   0   9   9        4.01       -5.36     14.87 o 
   1   9   9      512.01      497.45     36.92 o 
   2   9   9      101.49      130.79     20.98 o 
   3   9   9     1242.96     1190.61     39.30 o 
   4   9   9      154.42      198.57     38.54 o 
   5   9   9       21.05       54.66     21.61 o 
   6   9   9       10.05       12.02     25.54 o 
   7   9   9      290.39      313.84     36.82 o 
 -10  10   9      168.47      238.20     67.26 o 
  -9  10   9      487.65      532.75     40.59 o 
  -8  10   9      745.38      808.38     54.08 o 
  -7  10   9        6.32        3.67     21.92 o 
  -6  10   9      175.70      161.86     22.71 o 
  -5  10   9      138.61      129.99     21.18 o 
  -4  10   9      805.67      889.00     33.67 o 
  -3  10   9      512.74      496.68     27.80 o 
  -2  10   9     1058.79     1012.42     26.64 o 
  -1  10   9      933.37      972.94     32.73 o 
   0  10   9     1388.76     1435.45     38.73 o 
   1  10   9     1071.94     1014.34     36.03 o 
   2  10   9      920.21      915.10     35.63 o 
   3  10   9      187.84      149.84     23.58 o 
   4  10   9      489.72      429.52     30.71 o 
   5  10   9        8.22      -15.12     21.35 o 
   6  10   9      464.37      514.72     41.51 o 
   7  10   9       30.44       30.30     29.31 o 
  -9  11   9       14.01       50.82     29.35 o 
  -8  11   9      147.21      139.26     29.95 o 
  -7  11   9      173.34      176.29     28.20 o 
  -6  11   9        4.85      -18.17     18.19 o 
  -5  11   9      364.80      379.02     29.04 o 
  -4  11   9       60.28       87.85     21.31 o 
  -3  11   9       29.53       20.33     18.72 o 
  -2  11   9      219.56      197.97     23.17 o 
  -1  11   9      108.38      117.61     18.02 o 
   0  11   9      554.75      616.95     30.16 o 
   1  11   9      133.17      107.20     29.34 o 
   2  11   9      429.78      386.79     28.56 o 
   3  11   9     1090.08     1134.51     41.35 o 
   4  11   9      737.88      763.70     38.15 o 
   5  11   9      455.67      454.20     39.49 o 
   6  11   9       32.56       25.85     43.42 o 
  -9  12   9      353.07      352.90     45.23 o 
  -8  12   9      101.93       74.09     30.01 o 
  -7  12   9       16.07        6.20     20.72 o 
  -6  12   9       15.18        1.33     20.04 o 
  -5  12   9      289.11      275.27     25.94 o 
  -4  12   9        4.59        7.76     19.11 o 
  -3  12   9      171.46      197.11     24.06 o 
  -2  12   9     1066.92     1057.84     58.33 o 
  -1  12   9      439.48      428.20     24.93 o 
   0  12   9      746.28      757.70     33.77 o 
   1  12   9      332.71      385.89     28.87 o 
   2  12   9      402.68      417.81     34.51 o 
   3  12   9      163.52      167.14     26.10 o 
   4  12   9       53.26       43.59     23.57 o 
   5  12   9        8.34       11.86     24.42 o 
  -8  13   9      440.96      567.03     44.57 o 
  -7  13   9      236.82      295.96     36.87 o 
  -6  13   9       75.26       44.80     22.57 o 
  -5  13   9      831.03      854.86     44.45 o 
  -4  13   9     1200.79     1236.54     41.88 o 
  -3  13   9      313.30      367.10     29.25 o 
  -2  13   9      229.61      230.78     30.64 o 
  -1  13   9      870.87      931.52     45.71 o 
   0  13   9     1148.56     1129.56     40.23 o 
   1  13   9      383.88      334.87     28.74 o 
   2  13   9       93.63      101.56     25.08 o 
   3  13   9      526.07      532.94     46.28 o 
   4  13   9      121.24      160.38     28.71 o 
   5  13   9       74.53       44.10     30.74 o 
  -7  14   9      134.11      127.91     33.73 o 
  -6  14   9       37.68        3.03     34.55 o 
  -5  14   9      165.53      161.90     26.59 o 
  -4  14   9       83.97      122.00     25.23 o 
  -3  14   9      184.85      255.21     28.53 o 
  -2  14   9      201.36      210.45     32.64 o 
  -1  14   9       17.32       33.10     26.29 o 
   0  14   9        1.34        6.12     30.98 o 
   1  14   9       16.83        0.92     22.29 o 
   2  14   9        1.26      -24.42     25.21 o 
   3  14   9       33.96        5.88     24.00 o 
  -5  15   9        2.91      -13.90     23.81 o 
  -4  15   9     1656.77     1792.51     73.17 o 
  -3  15   9        0.00       13.18     28.76 o 
  -2  15   9       86.86       67.04     29.44 o 
  -1  15   9       19.99      -32.14     37.00 o 
   0  15   9      118.44      101.32     31.71 o 
   1  15   9       14.93       32.45     24.45 o 
   2  15   9      317.34      387.08     34.41 o 
  -2  16   9        2.26      -32.28     27.95 o 
  -1  16   9        8.16        3.08     29.38 o 
 -12   0  10        1.63       -8.96     49.87 o 
 -10   0  10      578.74      689.12     43.92 o 
  -8   0  10     1341.18     1404.18     40.15 o 
  -6   0  10       14.92       29.47     19.78 o 
  -4   0  10      577.20      666.82     23.21 o 
  -2   0  10      891.42     1038.66     35.92 o 
   0   0  10     7401.04     7615.40    107.88 o 
   2   0  10      794.05      722.77     27.10 o 
   4   0  10      732.67      813.05     30.31 o 
   6   0  10      341.75      355.08     53.37 o 
   8   0  10       15.43       21.13     28.86 o 
 -12   1  10      765.84      885.86     39.05 o 
 -11   1  10        0.46      -19.07     19.84 o 
 -10   1  10     1156.88     1202.84     49.40 o 
  -9   1  10      404.62      415.27     24.66 o 
  -8   1  10     1805.94     1878.50     35.21 o 
  -7   1  10     1393.57     1398.19     32.32 o 
  -6   1  10    11253.97    10975.33     86.49 o 
  -5   1  10     3759.97     3879.55     40.12 o 
  -4   1  10     2772.79     2652.45     30.20 o 
  -3   1  10      167.46      196.63      9.75 o 
  -2   1  10     3502.88     3185.05     33.40 o 
  -1   1  10      113.06      152.47     14.86 o 
   0   1  10     3859.19     3863.00     48.65 o 
   1   1  10      855.89      881.17     24.04 o 
   2   1  10     7810.68     7696.92     65.63 o 
   3   1  10     1581.10     1612.96     26.70 o 
   4   1  10     2120.23     2086.67     40.43 o 
   5   1  10      546.52      573.61     25.26 o 
   6   1  10      961.95      963.13     39.67 o 
   7   1  10      227.95      227.98     27.91 o 
   8   1  10      310.56      333.81     27.66 o 
   9   1  10       95.48       77.91     23.60 o 
 -12   2  10      163.68      168.53     29.87 o 
 -11   2  10      567.11      558.95     35.20 o 
 -10   2  10      413.43      452.12     30.85 o 
  -9   2  10      683.13      765.46     29.97 o 
  -8   2  10       82.20       70.40     15.15 o 
  -7   2  10     3943.06     3690.67     79.62 o 
  -6   2  10      451.68      512.18     19.31 o 
  -5   2  10     2401.76     2349.26     30.02 o 
  -4   2  10       80.93       92.47      8.85 o 
  -3   2  10     2220.34     2119.57     23.53 o 
  -2   2  10      779.91      722.37     14.99 o 
  -1   2  10     3930.51     3740.17     70.99 o 
   0   2  10        2.04       13.97     10.02 o 
   1   2  10     1031.20     1024.53     33.92 o 
   2   2  10      615.52      636.92     18.18 o 
   3   2  10      299.83      325.49     14.66 o 
   4   2  10      470.80      500.34     24.63 o 
   5   2  10      576.64      642.68     23.92 o 
   6   2  10       40.98        3.34     19.34 o 
   7   2  10        5.37       -6.37     21.10 o 
   8   2  10       15.75       23.47     24.56 o 
   9   2  10      249.92      220.03     27.70 o 
 -12   3  10       36.48       26.77     25.32 o 
 -11   3  10      192.31      209.76     27.90 o 
 -10   3  10        2.04        5.62     18.09 o 
  -9   3  10       16.98       11.17     16.62 o 
  -8   3  10       22.16       12.49     14.69 o 
  -7   3  10      153.36      169.53     16.74 o 
  -6   3  10     1711.02     1659.69     43.11 o 
  -5   3  10      814.56      859.03     25.85 o 
  -4   3  10       21.23       30.52      7.45 o 
  -3   3  10     4561.93     4449.24     44.82 o 
  -2   3  10      138.35      133.07     11.65 o 
  -1   3  10     3861.60     3908.59     50.39 o 
   0   3  10       12.19       29.57     10.92 o 
   1   3  10      303.88      372.37     20.31 o 
   2   3  10     2630.09     2706.71     39.37 o 
   3   3  10      427.89      440.17     19.08 o 
   4   3  10       26.58       22.64     16.22 o 
   5   3  10     1309.76     1299.66     31.62 o 
   6   3  10      113.17       79.47     17.17 o 
   7   3  10     1723.58     1849.79     58.67 o 
   8   3  10        1.55      -17.90     22.85 o 
   9   3  10      451.91      372.01     44.01 o 
 -12   4  10      231.09      191.72     38.63 o 
 -11   4  10        0.77      -25.24     24.50 o 
 -10   4  10      301.43      266.56     34.05 o 
  -9   4  10       49.09       32.03     21.65 o 
  -8   4  10        5.36      -20.27     14.08 o 
  -7   4  10       12.30       -7.14     20.47 o 
  -6   4  10      879.94      813.66     33.12 o 
  -5   4  10      405.60      387.84     19.08 o 
  -4   4  10     2556.29     2401.08     39.40 o 
  -3   4  10      131.63      115.83     12.07 o 
  -2   4  10     2013.62     2001.96     31.40 o 
  -1   4  10      317.95      376.22     18.31 o 
   0   4  10     4583.94     4587.39     56.99 o 
   1   4  10     2121.67     2107.70     40.47 o 
   2   4  10      186.32      214.30     15.61 o 
   3   4  10      263.57      303.60     18.67 o 
   4   4  10     1141.59     1157.73     28.96 o 
   5   4  10      198.47      176.48     17.49 o 
   6   4  10     1830.81     1834.56     38.82 o 
   7   4  10        5.90        3.52     21.78 o 
   8   4  10     1031.17      972.70     58.75 o 
 -12   5  10        2.86        1.15     44.30 o 
 -11   5  10      336.14      320.18     34.79 o 
 -10   5  10       99.24       91.25     22.41 o 
  -9   5  10      125.10       72.63     24.03 o 
  -8   5  10      877.42      957.55     43.19 o 
  -7   5  10      399.16      430.64     28.62 o 
  -6   5  10     2207.24     2197.08     53.88 o 
  -5   5  10     3451.61     3425.88     44.93 o 
  -4   5  10       49.58       58.87     11.89 o 
  -3   5  10     1392.10     1433.81     28.60 o 
  -2   5  10       68.81       91.23     11.06 o 
  -1   5  10      802.17      881.91     25.67 o 
   0   5  10      678.63      646.04     22.85 o 
   1   5  10       11.96       24.75     20.47 o 
   2   5  10     1623.98     1736.84     45.92 o 
   3   5  10        2.55      -22.35     18.96 o 
   4   5  10      228.88      184.23     20.67 o 
   5   5  10      104.95      107.06     18.08 o 
   6   5  10        9.63       20.00     18.21 o 
   7   5  10      287.05      275.33     30.78 o 
   8   5  10       20.10      -17.67     48.66 o 
 -11   6  10     1252.16     1367.58     52.92 o 
 -10   6  10       36.45       15.53     21.03 o 
  -9   6  10      621.52      662.18     65.01 o 
  -8   6  10      864.75      835.61     43.82 o 
  -7   6  10     3383.55     3454.50     66.52 o 
  -6   6  10      364.41      417.62     28.76 o 
  -5   6  10     3039.16     2992.34     50.42 o 
  -4   6  10        0.55       -1.81     11.12 o 
  -3   6  10     2279.69     2245.11     36.70 o 
  -2   6  10       14.87       12.12     11.31 o 
  -1   6  10     3946.96     3886.98     53.04 o 
   0   6  10      106.73       96.48     16.80 o 
   1   6  10     2254.52     2104.12     49.62 o 
   2   6  10     3331.53     3361.47     55.92 o 
   3   6  10      437.69      513.66     27.52 o 
   4   6  10      768.90      752.58     32.16 o 
   5   6  10      531.35      598.28     27.33 o 
   6   6  10       10.02        6.37     13.31 o 
   7   6  10       95.52      104.50     27.42 o 
   8   6  10      159.79       93.53     57.27 o 
 -11   7  10       26.04        3.64     27.27 o 
 -10   7  10      329.71      339.40     49.48 o 
  -9   7  10      330.08      340.86     32.46 o 
  -8   7  10      884.40      951.25     41.80 o 
  -7   7  10     2293.76     2331.97     56.00 o 
  -6   7  10     1864.50     2027.12     43.65 o 
  -5   7  10      535.33      631.38     27.63 o 
  -4   7  10     1198.78     1168.02     33.68 o 
  -3   7  10       71.27       77.26     13.97 o 
  -2   7  10     1649.61     1591.89     37.07 o 
  -1   7  10      443.27      491.72     22.03 o 
   0   7  10      881.57      946.62     27.89 o 
   1   7  10     1172.56     1147.89     36.82 o 
   2   7  10     2289.48     2163.18     46.67 o 
   3   7  10      348.99      391.69     32.80 o 
   4   7  10     1956.48     1983.86     47.42 o 
   5   7  10      948.06      980.07     33.43 o 
   6   7  10      453.51      498.38     28.06 o 
   7   7  10      162.49      121.17     27.84 o 
   8   7  10       45.54       14.83     27.93 o 
 -11   8  10      163.96      148.64     32.29 o 
 -10   8  10      156.19      157.18     26.47 o 
  -9   8  10      209.91      143.00     24.97 o 
  -8   8  10      582.42      587.39     36.79 o 
  -7   8  10      365.17      339.11     30.22 o 
  -6   8  10       61.11       38.78     18.53 o 
  -5   8  10       43.65       65.12     18.10 o 
  -4   8  10       41.75       60.32     17.87 o 
  -3   8  10     2194.54     2147.17     38.60 o 
  -2   8  10       15.61       -0.11     12.92 o 
  -1   8  10      303.31      347.40     25.93 o 
   0   8  10      167.61      185.11     20.17 o 
   1   8  10     1967.98     1849.67     43.37 o 
   2   8  10      386.73      465.13     27.81 o 
   3   8  10        2.33       -3.11     18.14 o 
   4   8  10      436.69      450.64     29.97 o 
   5   8  10       68.11       68.00     19.39 o 
   6   8  10        3.79       -9.87     18.47 o 
   7   8  10      109.65       71.54     29.57 o 
 -10   9  10      308.06      382.16     39.74 o 
  -9   9  10        7.82      -13.53     40.53 o 
  -8   9  10     1676.64     1652.20     53.23 o 
  -7   9  10      127.05      137.13     26.78 o 
  -6   9  10     2464.00     2607.51     52.46 o 
  -5   9  10     2453.76     2383.53     49.32 o 
  -4   9  10     3398.42     3380.16     58.01 o 
  -3   9  10        7.81      -21.74     16.00 o 
  -2   9  10      806.91      712.52     26.56 o 
  -1   9  10       61.38       54.78     16.95 o 
   0   9  10     1274.85     1374.56     38.32 o 
   1   9  10      334.41      345.92     25.21 o 
   2   9  10     1472.19     1393.48     41.70 o 
   3   9  10     1108.00     1211.92     40.72 o 
   4   9  10     1282.50     1304.19     43.68 o 
   5   9  10      350.88      269.77     28.61 o 
   6   9  10      380.15      379.34     37.92 o 
   7   9  10        2.93      -39.84     26.56 o 
 -10  10  10      105.33      132.85     33.45 o 
  -9  10  10        3.75       13.96     27.20 o 
  -8  10  10      134.60       95.47     35.05 o 
  -7  10  10      309.64      298.99     31.13 o 
  -6  10  10       13.06       21.41     19.67 o 
  -5  10  10      535.65      571.45     40.14 o 
  -4  10  10       18.99        9.79     18.37 o 
  -3  10  10      417.43      481.44     28.61 o 
  -2  10  10      852.45      770.61     28.55 o 
  -1  10  10       87.67       59.77     18.13 o 
   0  10  10      177.23      181.64     22.04 o 
   1  10  10      277.89      375.78     27.10 o 
   2  10  10       27.64       33.91     20.41 o 
   3  10  10       21.87       55.94     21.86 o 
   4  10  10        5.87       -4.46     21.36 o 
   5  10  10       48.36       25.43     23.72 o 
   6  10  10        1.68      -13.47     28.24 o 
  -9  11  10        6.16        2.14     28.26 o 
  -8  11  10        0.38      -18.57     24.88 o 
  -7  11  10       77.57       77.37     22.69 o 
  -6  11  10       26.98       25.81     20.82 o 
  -5  11  10      103.00       94.84     21.75 o 
  -4  11  10      107.40       62.35     20.76 o 
  -3  11  10     1269.93     1317.93     41.05 o 
  -2  11  10       64.07       50.10     23.92 o 
  -1  11  10      836.44      885.47     31.03 o 
   0  11  10       65.21       49.42     19.76 o 
   1  11  10      243.92      204.95     24.62 o 
   2  11  10       33.92       13.61     20.88 o 
   3  11  10      141.00       86.42     23.34 o 
   4  11  10     1273.11     1237.27     45.92 o 
   5  11  10      801.67      842.16     49.73 o 
  -8  12  10        3.92      -39.12     27.10 o 
  -7  12  10       12.68       -8.15     21.65 o 
  -6  12  10        3.51       12.34     20.86 o 
  -5  12  10      369.13      399.50     45.45 o 
  -4  12  10      216.19      199.75     25.14 o 
  -3  12  10       24.78       18.58     20.31 o 
  -2  12  10      538.36      495.96     36.39 o 
  -1  12  10       32.21       24.11     17.44 o 
   0  12  10       87.06       97.62     22.14 o 
   1  12  10      277.08      279.89     27.07 o 
   2  12  10      133.01       76.73     23.74 o 
   3  12  10       66.58       23.09     23.09 o 
   4  12  10       46.60       86.75     25.98 o 
   5  12  10       48.71        8.37     24.82 o 
  -7  13  10      124.00      170.91     39.95 o 
  -6  13  10      207.18      173.58     26.81 o 
  -5  13  10      322.55      325.43     29.57 o 
  -4  13  10      391.10      385.97     30.14 o 
  -3  13  10      364.98      278.61     28.82 o 
  -2  13  10        3.13      -24.91     24.27 o 
  -1  13  10        0.13       -5.59     24.88 o 
   0  13  10      498.44      487.25     31.61 o 
   1  13  10      107.22      110.00     33.40 o 
   2  13  10      310.41      291.10     30.20 o 
   3  13  10      143.03      128.09     27.26 o 
   4  13  10       27.12       -3.44     25.16 o 
  -6  14  10      184.43      144.57     27.59 o 
  -5  14  10      325.95      366.54     31.87 o 
  -4  14  10        7.51       31.07     24.13 o 
  -3  14  10      842.06      914.23     47.44 o 
  -2  14  10        2.10       -6.25     26.11 o 
  -1  14  10      503.39      576.27     50.89 o 
   0  14  10      303.16      316.78     48.12 o 
   1  14  10      561.44      505.34     34.64 o 
   2  14  10      430.28      432.51     34.69 o 
   3  14  10       91.49       94.53     28.39 o 
  -4  15  10       22.61       59.27     26.81 o 
  -3  15  10        1.22      -34.30     28.96 o 
  -2  15  10       39.21      -21.08     32.52 o 
  -1  15  10        2.94       -3.92     28.82 o 
   0  15  10       61.26       78.40     32.18 o 
   1  15  10       55.32       17.07     42.81 o 
 -11   0  11      774.15      820.76     56.58 o 
  -9   0  11     1968.02     2082.11     61.94 o 
  -7   0  11      224.23      214.56     21.05 o 
  -5   0  11     6640.91     6284.75     79.36 o 
  -3   0  11     8104.57     8404.00    120.27 o 
  -1   0  11     6503.08     6222.89     96.64 o 
   1   0  11      287.20      279.29     20.19 o 
   3   0  11     2429.30     2645.82     50.21 o 
   5   0  11     2833.53     2804.97    112.13 o 
   7   0  11      793.06      766.14     47.79 o 
 -12   1  11      208.95      216.32     27.92 o 
 -11   1  11      204.68      210.28     25.18 o 
 -10   1  11       44.44       59.14     19.42 o 
  -9   1  11      343.80      329.11     21.16 o 
  -8   1  11       16.20       11.46     13.49 o 
  -7   1  11       12.91       14.27     11.36 o 
  -6   1  11    12019.70    11984.05     93.39 o 
  -5   1  11      301.65      303.90     14.18 o 
  -4   1  11     1302.18     1281.15     21.72 o 
  -3   1  11     1936.31     1885.24     24.72 o 
  -2   1  11     1181.64     1133.19     22.87 o 
  -1   1  11      487.59      602.39     21.73 o 
   0   1  11        7.80        8.07      8.28 o 
   1   1  11       30.72       51.26     11.82 o 
   2   1  11       37.17       51.90     10.80 o 
   3   1  11       28.49       21.12     10.95 o 
   4   1  11     1004.76      956.17     39.46 o 
   5   1  11      242.68      250.42     33.67 o 
   6   1  11      817.93      951.30     41.06 o 
   7   1  11      142.08      130.37     26.20 o 
   8   1  11      119.51      108.26     23.89 o 
 -12   2  11        5.48      -28.81     25.99 o 
 -11   2  11      194.66      150.32     23.87 o 
 -10   2  11      243.35      298.30     22.41 o 
  -9   2  11      805.29      770.58     30.48 o 
  -8   2  11      628.11      579.82     23.09 o 
  -7   2  11     1447.01     1426.69     39.98 o 
  -6   2  11       31.38       21.95     11.61 o 
  -5   2  11        7.12      -19.14     13.62 o 
  -4   2  11      557.82      511.51     15.20 o 
  -3   2  11       46.61       56.60      8.95 o 
  -2   2  11      213.27      242.89     12.99 o 
  -1   2  11     1322.86     1282.71     23.91 o 
   0   2  11     2826.07     2804.14     42.96 o 
   1   2  11     4661.66     4511.11     65.87 o 
   2   2  11     2699.11     2733.85     35.23 o 
   3   2  11      397.91      367.74     22.24 o 
   4   2  11      801.56      866.38     34.18 o 
   5   2  11        1.21      -11.27     13.36 o 
   6   2  11     1555.34     1570.13     49.08 o 
   7   2  11      157.45      190.13     28.23 o 
   8   2  11       28.82       -4.85     24.62 o 
 -12   3  11       64.92       60.39     34.11 o 
 -11   3  11        2.32       14.77     28.81 o 
 -10   3  11     1018.74     1021.33     43.48 o 
  -9   3  11       13.33        5.18     36.36 o 
  -8   3  11     1446.89     1405.14     43.42 o 
  -7   3  11     1967.76     1950.45     57.15 o 
  -6   3  11     3299.23     3503.00     53.53 o 
  -5   3  11      435.65      432.84     25.03 o 
  -4   3  11       13.92        2.58      9.35 o 
  -3   3  11       31.42       34.65      9.67 o 
  -2   3  11     1200.48     1220.18     26.20 o 
  -1   3  11      509.90      530.18     21.47 o 
   0   3  11     2024.13     1942.62     40.17 o 
   1   3  11       29.87       46.24     13.21 o 
   2   3  11       33.98       13.57     11.38 o 
   3   3  11      377.92      435.80     23.92 o 
   4   3  11      180.68      169.78     20.02 o 
   5   3  11      669.67      721.83     30.55 o 
   6   3  11       88.80       58.27     30.44 o 
   7   3  11      309.08      298.60     48.14 o 
   8   3  11      154.70      150.43     40.18 o 
 -12   4  11        0.14        1.47     33.08 o 
 -11   4  11      636.26      723.52     42.47 o 
 -10   4  11      105.42      140.79     31.99 o 
  -9   4  11     1066.17     1167.69     44.79 o 
  -8   4  11      216.92      183.77     33.49 o 
  -7   4  11       49.36       33.89     19.09 o 
  -6   4  11       32.65       50.44     17.78 o 
  -5   4  11       79.69       50.68     12.64 o 
  -4   4  11        9.07       -4.24      9.34 o 
  -3   4  11       36.88       24.67      9.93 o 
  -2   4  11        4.67       12.44     10.01 o 
  -1   4  11     3171.99     3265.97     65.46 o 
   0   4  11        1.11       14.60     12.16 o 
   1   4  11       35.82       52.82     13.69 o 
   2   4  11       52.59       33.70     18.27 o 
   3   4  11       47.78       33.33     12.94 o 
   4   4  11      107.05      103.87     19.19 o 
   5   4  11       36.33        0.03     17.15 o 
   6   4  11        9.68        2.70     18.07 o 
   7   4  11        4.21       60.65     33.83 o 
   8   4  11       44.69       73.62     37.23 o 
 -11   5  11       37.70       34.95     27.09 o 
 -10   5  11     1047.49     1015.94     38.92 o 
  -9   5  11        2.68       38.85     22.74 o 
  -8   5  11      386.81      380.32     29.84 o 
  -7   5  11       25.86       28.53     19.41 o 
  -6   5  11     4646.11     4642.47     89.67 o 
  -5   5  11      792.20      788.93     29.12 o 
  -4   5  11       22.16        1.87     11.53 o 
  -3   5  11     1627.47     1547.08     27.83 o 
  -2   5  11     1157.32     1067.61     23.80 o 
  -1   5  11     1724.05     1726.84     35.59 o 
   0   5  11     2091.80     2273.83     44.72 o 
   1   5  11        6.87       -2.47     16.70 o 
   2   5  11      789.48      813.56     35.93 o 
   3   5  11        5.57        4.94     19.18 o 
   4   5  11      127.73      141.59     19.78 o 
   5   5  11      817.88      945.59     36.03 o 
   6   5  11      124.40      131.51     23.26 o 
   7   5  11      594.44      606.59     50.16 o 
   8   5  11      142.20       62.89     56.12 o 
 -11   6  11        2.23        3.34     27.18 o 
 -10   6  11      529.62      546.47     32.42 o 
  -9   6  11      500.33      528.85     35.77 o 
  -8   6  11       34.78       30.65     21.20 o 
  -7   6  11      337.91      323.76     28.40 o 
  -6   6  11       34.13       17.84     21.60 o 
  -5   6  11        5.23       -5.61     18.62 o 
  -4   6  11      732.84      765.20     24.58 o 
  -3   6  11       65.85       40.72     11.66 o 
  -2   6  11      576.89      533.45     19.08 o 
  -1   6  11      942.28      897.57     40.78 o 
   0   6  11      546.54      576.94     27.63 o 
   1   6  11      146.92      187.28     23.75 o 
   2   6  11     2067.16     2091.12     53.09 o 
   3   6  11       41.84        5.50     20.67 o 
   4   6  11      255.81      222.99     23.38 o 
   5   6  11       48.44       17.05     19.17 o 
   6   6  11      541.87      482.75     43.22 o 
   7   6  11       27.69       15.56     25.00 o 
 -11   7  11       58.77       20.93     24.11 o 
 -10   7  11      200.30      162.66     43.47 o 
  -9   7  11      134.25       87.12     33.95 o 
  -8   7  11     1529.73     1502.79     49.20 o 
  -7   7  11      550.68      547.81     33.90 o 
  -6   7  11     2345.57     2522.00     50.21 o 
  -5   7  11      216.15      237.53     21.75 o 
  -4   7  11     4159.22     4040.56     61.29 o 
  -3   7  11       59.95       84.60     14.65 o 
  -2   7  11     1608.72     1548.08     29.53 o 
  -1   7  11      141.92      152.83     17.17 o 
   0   7  11      587.20      674.25     46.17 o 
   1   7  11        0.83      -18.86     18.74 o 
   2   7  11      109.71       85.10     22.83 o 
   3   7  11     1362.31     1198.04     45.61 o 
   4   7  11      756.61      836.57     41.56 o 
   5   7  11       85.68       76.74     22.58 o 
   6   7  11     1318.01     1431.49     45.42 o 
   7   7  11        9.65      -10.48     21.81 o 
 -10   8  11       52.57       65.71     24.70 o 
  -9   8  11       67.07       70.19     27.19 o 
  -8   8  11       35.75       17.11     23.36 o 
  -7   8  11      726.36      742.33     38.76 o 
  -6   8  11      578.44      515.75     28.66 o 
  -5   8  11     3026.68     3034.98     55.14 o 
  -4   8  11       50.22       95.17     19.26 o 
  -3   8  11     1469.15     1570.76     34.61 o 
  -2   8  11        6.45       33.69     16.21 o 
  -1   8  11     2639.01     2516.30     64.75 o 
   0   8  11      254.68      377.20     29.25 o 
   1   8  11       71.97      145.44     24.85 o 
   2   8  11      287.69      338.40     26.49 o 
   3   8  11      934.40      960.12     37.81 o 
   4   8  11      194.86      165.60     24.69 o 
   5   8  11      766.32      779.55     33.05 o 
   6   8  11        1.33       14.61     20.24 o 
   7   8  11      616.24      773.84     81.35 o 
 -10   9  11        0.31        7.81     28.76 o 
  -9   9  11        1.37       -8.24     44.38 o 
  -8   9  11      225.03      220.21     32.98 o 
  -7   9  11      747.75      801.95     41.19 o 
  -6   9  11      584.78      637.73     31.86 o 
  -5   9  11       50.68       58.62     21.90 o 
  -4   9  11      821.15      787.63     32.92 o 
  -3   9  11     1492.20     1467.69     40.55 o 
  -2   9  11       84.88      138.85     20.56 o 
  -1   9  11      177.32      222.95     25.72 o 
   0   9  11      808.06      854.73     58.60 o 
   1   9  11       38.91       20.87     19.06 o 
   2   9  11      261.47      318.57     26.89 o 
   3   9  11       83.84      107.72     23.36 o 
   4   9  11      174.67      180.67     26.50 o 
   5   9  11      500.82      497.97     29.49 o 
   6   9  11       18.35      -34.42     22.95 o 
  -9  10  11     1028.38     1148.65     45.40 o 
  -8  10  11      268.18      286.22     33.56 o 
  -7  10  11      949.85      972.15     52.00 o 
  -6  10  11      108.13      163.14     23.96 o 
  -5  10  11       23.58        4.93     19.21 o 
  -4  10  11       53.70        7.21     18.95 o 
  -3  10  11      163.03      213.13     24.34 o 
  -2  10  11      129.39       91.66     20.45 o 
  -1  10  11     1179.67     1146.61     49.18 o 
   0  10  11       31.34       58.28     19.93 o 
   1  10  11     1552.95     1479.29     43.62 o 
   2  10  11      894.30      865.55     54.55 o 
   3  10  11      245.31      230.33     36.41 o 
   4  10  11      286.12      303.70     30.36 o 
   5  10  11       43.56       36.17     25.26 o 
  -9  11  11       20.21      -17.72     44.64 o 
  -8  11  11      991.29     1098.27     51.08 o 
  -7  11  11       14.80       14.19     21.33 o 
  -6  11  11        4.14      -21.45     19.81 o 
  -5  11  11       31.58       24.37     20.49 o 
  -4  11  11        4.90       -6.35     19.73 o 
  -3  11  11       31.10       13.65     20.28 o 
  -2  11  11      142.33      179.99     28.78 o 
  -1  11  11       17.67       39.69     20.42 o 
   0  11  11      268.88      263.88     27.87 o 
   1  11  11        0.20      -27.20     19.07 o 
   2  11  11       30.65       -0.46     22.76 o 
   3  11  11      395.86      376.77     41.15 o 
   4  11  11      199.50      152.04     28.43 o 
   5  11  11       10.25       11.61     24.63 o 
  -8  12  11       12.40       25.34     36.09 o 
  -7  12  11       59.54       24.94     23.48 o 
  -6  12  11        0.72       -9.60     21.51 o 
  -5  12  11        6.45       -1.30     21.17 o 
  -4  12  11      157.79      149.89     24.93 o 
  -3  12  11        3.88       -3.66     27.40 o 
  -2  12  11      287.58      286.58     32.53 o 
  -1  12  11      482.69      488.18     47.93 o 
   0  12  11       16.51      -10.39     19.97 o 
   1  12  11      103.81      126.09     24.80 o 
   2  12  11       71.04       29.47     23.30 o 
   3  12  11        7.07       31.70     23.93 o 
   4  12  11       99.98       50.99     25.93 o 
  -7  13  11       18.69       -8.68     23.81 o 
  -6  13  11       31.19      -12.62     22.94 o 
  -5  13  11       22.96       41.40     23.70 o 
  -4  13  11      483.76      505.96     33.82 o 
  -3  13  11      800.06      801.77     45.36 o 
  -2  13  11      208.63      156.48     31.21 o 
  -1  13  11       78.21       75.56     29.29 o 
   0  13  11      297.15      336.63     29.70 o 
   1  13  11       24.63        7.12     22.69 o 
   2  13  11      190.22      195.69     28.80 o 
   3  13  11       74.55       47.94     26.32 o 
  -5  14  11       47.79       42.37     30.09 o 
  -4  14  11        3.22       18.64     24.08 o 
  -3  14  11      101.83       87.22     30.48 o 
  -2  14  11      182.15      168.91     32.88 o 
  -1  14  11       70.69       57.34     29.84 o 
   0  14  11       39.89       32.34     29.17 o 
   1  14  11        1.45       -8.94     23.90 o 
  -2  15  11      288.47      282.20     38.59 o 
 -12   0  12       32.67       35.13     33.16 o 
 -10   0  12      444.12      509.13     40.50 o 
  -8   0  12     2496.82     2490.14     52.88 o 
  -6   0  12     5989.92     6202.02     82.65 o 
  -4   0  12     1304.07     1474.22     48.51 o 
  -2   0  12       11.60       -5.77     20.54 o 
   0   0  12     1676.85     1664.50     60.42 o 
   2   0  12     3858.64     4020.74     76.08 o 
   4   0  12     3226.05     3029.68    116.83 o 
   6   0  12      528.62      516.90     64.84 o 
   8   0  12        4.41       12.43     31.92 o 
 -12   1  12      448.55      529.74     40.08 o 
 -11   1  12      101.13      118.88     28.19 o 
 -10   1  12      477.42      467.53     30.92 o 
  -9   1  12       88.10       66.40     16.75 o 
  -8   1  12      448.51      447.64     23.75 o 
  -7   1  12       25.14        4.22     11.20 o 
  -6   1  12      389.00      427.64     16.87 o 
  -5   1  12      934.42      858.29     20.86 o 
  -4   1  12     3961.42     3760.32     39.00 o 
  -3   1  12        2.27       10.05      9.56 o 
  -2   1  12     4369.08     4234.77     47.72 o 
  -1   1  12       29.14       29.13     12.27 o 
   0   1  12     2008.74     2185.69     38.96 o 
   1   1  12     3400.28     3392.87     40.96 o 
   2   1  12      769.21      786.54     22.28 o 
   3   1  12     1057.25     1077.90     32.92 o 
   4   1  12     3953.57     3610.40     93.67 o 
   5   1  12      312.71      312.43     38.42 o 
   6   1  12     1014.69     1083.75     67.77 o 
   7   1  12       22.53       30.00     24.91 o 
   8   1  12      616.12      690.45     43.62 o 
 -12   2  12      491.63      571.63     41.08 o 
 -11   2  12     1462.99     1646.49     54.20 o 
 -10   2  12      338.62      334.02     31.63 o 
  -9   2  12     1013.59      987.80     35.12 o 
  -8   2  12        0.21        1.63     16.44 o 
  -7   2  12      201.83      203.11     19.78 o 
  -6   2  12        9.58       18.48     14.05 o 
  -5   2  12     1926.98     1843.76     37.08 o 
  -4   2  12      289.67      312.44     18.76 o 
  -3   2  12     1820.18     1605.46     29.64 o 
  -2   2  12     1224.51     1255.66     27.34 o 
  -1   2  12     1830.93     1803.28     50.18 o 
   0   2  12      905.66      996.84     28.43 o 
   1   2  12     3043.39     3093.62    112.31 o 
   2   2  12       14.05       22.15     11.65 o 
   3   2  12     1167.01     1221.11     55.66 o 
   4   2  12       23.54        1.54     16.49 o 
   5   2  12      695.42      794.53     50.74 o 
   6   2  12       41.18       21.62     45.73 o 
   7   2  12       90.43       90.63     35.99 o 
 -11   3  12      111.58      126.04     32.57 o 
 -10   3  12      136.85      151.37     26.87 o 
  -9   3  12       50.17       33.31     18.84 o 
  -8   3  12       57.09       41.05     16.81 o 
  -7   3  12     1731.00     1680.19     39.51 o 
  -6   3  12       23.73        7.56     14.71 o 
  -5   3  12      142.94      134.92     21.12 o 
  -4   3  12       88.61      107.95     18.17 o 
  -3   3  12     1380.19     1392.39     26.20 o 
  -2   3  12       10.37      -11.39     10.72 o 
  -1   3  12     1836.73     1850.77     36.91 o 
   0   3  12      401.05      424.67     21.26 o 
   1   3  12      260.45      249.81     18.71 o 
   2   3  12     5120.75     4989.90    120.86 o 
   3   3  12     1158.92     1104.47     52.21 o 
   4   3  12      229.95      198.74     21.34 o 
   5   3  12       39.25       50.63     21.83 o 
   6   3  12        2.64       13.38     30.28 o 
   7   3  12      410.50      366.03     79.65 o 
 -11   4  12        1.47      -24.58     26.14 o 
 -10   4  12       85.88      127.05     30.54 o 
  -9   4  12       48.00       46.18     23.13 o 
  -8   4  12        3.94      -15.30     19.64 o 
  -7   4  12        3.08       12.73     14.65 o 
  -6   4  12       20.82        8.90     15.32 o 
  -5   4  12       10.20        2.47     12.00 o 
  -4   4  12      282.73      271.31     15.55 o 
  -3   4  12       11.75       20.45     10.77 o 
  -2   4  12      104.90       88.43     13.63 o 
  -1   4  12        0.71       11.99     13.20 o 
   0   4  12     1233.96     1152.41     30.82 o 
   1   4  12       68.51      107.83     20.80 o 
   2   4  12      855.57      981.48     38.41 o 
   3   4  12       33.87       32.03     22.01 o 
   4   4  12      365.80      337.77     25.22 o 
   5   4  12        1.71       -5.08     17.62 o 
   6   4  12      484.19      534.90     88.14 o 
   7   4  12        1.58       -9.91     33.06 o 
 -11   5  12      271.86      368.90     36.46 o 
 -10   5  12      206.00      150.16     28.71 o 
  -9   5  12      264.16      266.59     29.84 o 
  -8   5  12      242.55      232.17     27.69 o 
  -7   5  12      819.83      843.03     37.32 o 
  -6   5  12        7.20       26.73     18.48 o 
  -5   5  12        5.10       30.68     14.00 o 
  -4   5  12      799.84      812.85     24.90 o 
  -3   5  12      722.48      784.71     24.49 o 
  -2   5  12      207.35      161.01     18.29 o 
  -1   5  12     1491.68     1500.06     34.83 o 
   0   5  12        7.58        8.89     13.90 o 
   1   5  12     2685.58     2565.11     57.09 o 
   2   5  12      462.29      409.68     30.00 o 
   3   5  12      426.46      385.78     32.45 o 
   4   5  12      302.14      278.78     29.42 o 
   5   5  12      170.56      114.11     22.08 o 
   6   5  12       33.70       62.72     26.06 o 
   7   5  12      123.75      110.64     37.84 o 
 -11   6  12      664.90      744.61     45.24 o 
 -10   6  12      425.18      520.13     39.25 o 
  -9   6  12      919.98      932.29     44.22 o 
  -8   6  12       46.23       36.45     22.88 o 
  -7   6  12      607.80      570.42     55.84 o 
  -6   6  12      427.37      429.67     33.51 o 
  -5   6  12     1264.11     1249.72     36.82 o 
  -4   6  12        1.12      -18.38     13.34 o 
  -3   6  12     1263.38     1351.63     28.44 o 
  -2   6  12     1430.21     1280.43     30.42 o 
  -1   6  12     3467.07     3182.02     55.09 o 
   0   6  12       80.75      101.51     22.60 o 
   1   6  12     2475.33     2614.19     59.58 o 
   2   6  12      572.20      571.31     39.06 o 
   3   6  12     1272.04     1322.72     51.22 o 
   4   6  12      400.19      439.96     28.73 o 
   5   6  12     1050.32     1066.80     46.56 o 
   6   6  12       13.49       27.60     21.66 o 
   7   6  12      160.88      189.43     42.55 o 
 -10   7  12      352.88      450.12     47.28 o 
  -9   7  12      124.97      102.11     27.85 o 
  -8   7  12        4.92       29.71     23.07 o 
  -7   7  12       87.88       85.93     24.01 o 
  -6   7  12      218.82      291.30     28.57 o 
  -5   7  12     1468.14     1463.40     39.78 o 
  -4   7  12      344.33      368.47     24.67 o 
  -3   7  12      224.37      248.52     16.85 o 
  -2   7  12      615.44      708.08     25.46 o 
  -1   7  12      863.62      905.36     29.97 o 
   0   7  12      733.18      751.53     36.49 o 
   1   7  12        9.19        2.51     20.20 o 
   2   7  12       21.98       27.74     22.28 o 
   3   7  12     4288.99     4352.61     83.01 o 
   4   7  12      501.62      612.05     32.73 o 
   5   7  12      134.29      165.30     25.55 o 
   6   7  12      139.77       89.20     24.52 o 
 -10   8  12      119.34      137.18     27.75 o 
  -9   8  12       42.89       13.80     25.43 o 
  -8   8  12     1097.06     1014.76     45.49 o 
  -7   8  12        3.54      -30.08     21.59 o 
  -6   8  12     1845.11     1949.02     46.87 o 
  -5   8  12      130.93      144.33     21.80 o 
  -4   8  12      374.06      393.17     26.38 o 
  -3   8  12      862.34      926.59     30.01 o 
  -2   8  12       22.36       30.90     15.08 o 
  -1   8  12      160.83      168.71     24.98 o 
   0   8  12     1471.80     1567.65     49.00 o 
   1   8  12       22.62       31.12     22.19 o 
   2   8  12     1944.43     1769.24     93.89 o 
   3   8  12      363.62      388.13     34.07 o 
   4   8  12      683.39      689.08     41.97 o 
   5   8  12      306.79      267.81     28.75 o 
   6   8  12       98.72      143.11     27.61 o 
  -9   9  12       13.45       38.34     27.43 o 
  -8   9  12      464.63      402.92     36.06 o 
  -7   9  12       37.85       61.90     25.49 o 
  -6   9  12      375.48      360.11     28.20 o 
  -5   9  12       72.60       25.20     20.35 o 
  -4   9  12     2621.79     2477.78     56.01 o 
  -3   9  12      175.15      160.51     22.39 o 
  -2   9  12     1611.23     1633.20     52.35 o 
  -1   9  12      111.07      152.05     25.53 o 
   0   9  12       55.03       32.27     23.29 o 
   1   9  12      601.52      639.41     38.61 o 
   2   9  12      486.89      492.94     37.28 o 
   3   9  12        9.43       27.92     25.30 o 
   4   9  12      564.31      638.92     36.35 o 
   5   9  12      135.98      134.84     26.92 o 
  -9  10  12      127.07      183.18     33.11 o 
  -8  10  12       50.03       72.39     28.25 o 
  -7  10  12       25.43        0.17     24.99 o 
  -6  10  12       28.93        9.58     20.44 o 
  -5  10  12      229.11      276.13     26.84 o 
  -4  10  12      301.79      343.52     27.83 o 
  -3  10  12       63.13       59.28     21.26 o 
  -2  10  12      593.92      531.32     36.59 o 
  -1  10  12      754.07      693.19     38.39 o 
   0  10  12       31.89       53.08     25.02 o 
   1  10  12      184.63      206.83     31.21 o 
   2  10  12      107.27       64.91     23.26 o 
   3  10  12        3.34       -2.08     21.89 o 
   4  10  12      261.23      158.69     31.37 o 
   5  10  12      170.63      137.96     25.14 o 
  -8  11  12      300.80      223.12     34.45 o 
  -7  11  12      404.85      441.89     32.55 o 
  -6  11  12        0.44       -2.94     21.27 o 
  -5  11  12        8.07      -29.23     19.48 o 
  -4  11  12        9.42      -29.85     19.90 o 
  -3  11  12      316.12      369.17     37.77 o 
  -2  11  12        3.26      -33.55     22.37 o 
  -1  11  12      694.17      615.85     33.83 o 
   0  11  12      173.63      217.36     45.91 o 
   1  11  12       26.39       16.19     21.38 o 
   2  11  12       51.59       12.86     22.34 o 
   3  11  12      566.11      458.93     34.44 o 
   4  11  12       89.36       82.86     27.16 o 
  -7  12  12        6.61      -20.37     22.87 o 
  -6  12  12        2.12       -0.29     23.79 o 
  -5  12  12       23.33        5.38     22.25 o 
  -4  12  12       23.27       10.93     21.89 o 
  -3  12  12       24.74       32.37     25.82 o 
  -2  12  12      132.23      148.54     30.25 o 
  -1  12  12      262.17      247.77     33.41 o 
   0  12  12      811.43      791.15     44.48 o 
   1  12  12       11.85       31.74     22.92 o 
   2  12  12       30.01       12.75     24.21 o 
   3  12  12       81.50       47.36     25.97 o 
  -6  13  12      115.06       73.28     26.84 o 
  -5  13  12       68.75       45.75     24.94 o 
  -4  13  12      122.46      114.91     26.35 o 
  -3  13  12      119.66       89.84     30.43 o 
  -2  13  12       97.92      127.16     41.55 o 
  -1  13  12      622.61      701.84     45.58 o 
   0  13  12       10.73       60.31     35.24 o 
   1  13  12       11.89       48.84     24.76 o 
   2  13  12      177.20      189.41     30.01 o 
  -4  14  12        7.73       34.99     26.06 o 
  -3  14  12      133.40      184.42     35.13 o 
  -2  14  12        2.68        0.91     29.72 o 
  -1  14  12      507.26      526.28     43.75 o 
   0  14  12      110.47       81.29     32.49 o 
 -11   0  13     1670.55     1992.32    107.08 o 
  -9   0  13      248.23      245.14     51.76 o 
  -7   0  13     1933.33     1745.85     60.71 o 
  -5   0  13     5147.61     5026.52     70.22 o 
  -3   0  13     2156.51     2111.01     52.35 o 
  -1   0  13     3417.84     3272.53     97.67 o 
   1   0  13     3328.30     3335.85     59.83 o 
   3   0  13     2636.23     2863.85    112.47 o 
   5   0  13     1647.56     1769.33     98.70 o 
   7   0  13      783.90      732.32     80.22 o 
 -11   1  13       91.52      109.72     31.11 o 
 -10   1  13       61.75       33.29     23.82 o 
  -9   1  13      524.81      515.83     29.02 o 
  -8   1  13       38.77       32.69     17.08 o 
  -7   1  13     1493.28     1511.54     37.73 o 
  -6   1  13      259.68      277.63     20.25 o 
  -5   1  13     1900.67     1771.42     40.63 o 
  -4   1  13     2995.09     2997.07     45.80 o 
  -3   1  13     1356.31     1316.66     36.64 o 
  -2   1  13     1812.19     1772.54     35.95 o 
  -1   1  13      840.53      917.42     28.71 o 
   0   1  13     1023.84      971.17     34.07 o 
   1   1  13     6946.49     6916.49     65.95 o 
   2   1  13      187.70      200.42     15.33 o 
   3   1  13      636.31      638.51     28.52 o 
   4   1  13      713.08      791.18     49.85 o 
   5   1  13      489.47      585.74     62.55 o 
   6   1  13      550.11      610.10     51.72 o 
   7   1  13      176.97      112.37     39.19 o 
 -11   2  13        2.73      -37.53     25.02 o 
 -10   2  13       37.37       45.13     27.10 o 
  -9   2  13      616.05      606.34     33.10 o 
  -8   2  13       61.96       42.24     18.23 o 
  -7   2  13      255.63      246.87     21.62 o 
  -6   2  13       89.17       68.27     16.53 o 
  -5   2  13       49.12       31.85     14.50 o 
  -4   2  13      949.30      931.64     35.29 o 
  -3   2  13      121.10      136.92     14.97 o 
  -2   2  13        3.94        3.75     11.61 o 
  -1   2  13      612.68      686.39     26.13 o 
   0   2  13      173.08      188.58     18.27 o 
   1   2  13     1776.84     1802.10     39.04 o 
   2   2  13      198.77      207.02     20.64 o 
   3   2  13      407.33      386.75     30.46 o 
   4   2  13      634.53      511.72     50.86 o 
   5   2  13       24.26       61.70     34.14 o 
   6   2  13      589.00      510.83     48.76 o 
   7   2  13       37.77       16.55     35.42 o 
 -11   3  13       64.14       57.54     24.71 o 
 -10   3  13      752.78      742.71     82.33 o 
  -9   3  13      100.94       83.85     21.03 o 
  -8   3  13      513.14      538.40     41.33 o 
  -7   3  13      426.67      379.74     24.45 o 
  -6   3  13      261.17      306.31     21.90 o 
  -5   3  13       58.95       50.86     13.38 o 
  -4   3  13      448.35      502.72     28.94 o 
  -3   3  13       70.83       48.42     11.98 o 
  -2   3  13     1218.80     1184.66     28.60 o 
  -1   3  13       25.66       17.81     14.42 o 
   0   3  13     1737.28     1777.85     38.15 o 
   1   3  13     1945.65     1916.85     49.90 o 
   2   3  13     1987.93     1849.52    135.20 o 
   3   3  13       22.49       11.59     16.65 o 
   4   3  13      183.29      145.00     21.73 o 
   5   3  13       55.36       46.81     31.50 o 
   6   3  13       40.03      115.33     44.53 o 
   7   3  13       12.85        6.26     35.13 o 
 -11   4  13     1164.24     1343.63     46.23 o 
 -10   4  13      120.31      129.18     24.95 o 
  -9   4  13     1724.28     1855.94     57.78 o 
  -8   4  13       15.48        6.16     14.50 o 
  -7   4  13     2298.53     2267.46     59.30 o 
  -6   4  13       90.15       73.59     17.88 o 
  -5   4  13      201.14      191.67     20.06 o 
  -4   4  13      151.62      149.24     14.48 o 
  -3   4  13       22.59        8.13     11.30 o 
  -2   4  13       83.03       75.45     15.02 o 
  -1   4  13     1220.80     1256.76     33.21 o 
   0   4  13       87.64       62.54     15.60 o 
   1   4  13     2679.22     2700.36     62.34 o 
   2   4  13        2.45      -15.54     18.89 o 
   3   4  13      765.31      720.00     62.55 o 
   4   4  13       12.89        9.59     18.05 o 
   5   4  13       19.79       18.85     32.64 o 
   6   4  13      129.68      100.66     36.91 o 
 -11   5  13        0.38        4.12     26.93 o 
 -10   5  13      522.77      531.74     38.90 o 
  -9   5  13       45.24       38.67     24.72 o 
  -8   5  13      599.08      712.91     42.42 o 
  -7   5  13      166.01      147.67     21.36 o 
  -6   5  13      161.69      182.67     33.16 o 
  -5   5  13        6.37       22.58     12.50 o 
  -4   5  13       27.00       21.75     11.89 o 
  -3   5  13       16.61        4.66     11.74 o 
  -2   5  13      245.62      303.55     19.02 o 
  -1   5  13      404.74      433.90     23.50 o 
   0   5  13     4842.34     4808.54     80.42 o 
   1   5  13     1389.31     1146.25     47.28 o 
   2   5  13     1218.20     1200.32     72.82 o 
   3   5  13       49.36       42.09     19.28 o 
   4   5  13      357.45      331.69     52.09 o 
   5   5  13        7.88      -20.21     19.46 o 
   6   5  13       99.72       67.34     40.40 o 
 -10   6  13       16.49      -41.07     33.13 o 
  -9   6  13        3.90        4.25     24.10 o 
  -8   6  13      598.20      573.98     36.22 o 
  -7   6  13       18.05        4.51     21.15 o 
  -6   6  13      323.18      359.58     29.12 o 
  -5   6  13      114.59       66.42     16.69 o 
  -4   6  13     1055.03     1065.54     33.20 o 
  -3   6  13      327.88      364.93     20.49 o 
  -2   6  13       10.36        3.33     13.52 o 
  -1   6  13      173.66      154.13     18.88 o 
   0   6  13      602.78      597.72     34.28 o 
   1   6  13       88.48      114.20     37.44 o 
   2   6  13      544.47      605.40     36.77 o 
   3   6  13        0.21        1.99     22.11 o 
   4   6  13      392.09      384.99     29.12 o 
   5   6  13        8.93       12.42     17.51 o 
   6   6  13      459.18      400.68     51.63 o 
 -10   7  13      151.41      145.21     31.34 o 
  -9   7  13      392.88      422.77     35.85 o 
  -8   7  13      252.70      227.26     36.61 o 
  -7   7  13      963.61     1055.80     44.87 o 
  -6   7  13     1087.74     1112.07     43.79 o 
  -5   7  13      223.24      276.15     24.09 o 
  -4   7  13     3339.51     3243.80     56.27 o 
  -3   7  13      342.67      384.46     20.08 o 
  -2   7  13     2222.86     2213.61     55.45 o 
  -1   7  13      281.30      223.79     32.41 o 
   0   7  13      123.12      143.39     43.73 o 
   1   7  13     2504.96     2462.73     61.23 o 
   2   7  13     1013.60     1034.12     45.30 o 
   3   7  13      113.12      140.93     39.41 o 
   4   7  13      625.22      721.62     45.93 o 
   5   7  13      221.64      234.63     42.22 o 
   6   7  13      827.84      946.03     64.92 o 
 -10   8  13       15.70      -11.90     28.42 o 
  -9   8  13      379.52      419.38     38.00 o 
  -8   8  13      373.42      342.89     34.47 o 
  -7   8  13     1435.97     1524.71     75.51 o 
  -6   8  13      850.01      898.28     36.31 o 
  -5   8  13     1124.87     1176.79     38.57 o 
  -4   8  13      381.48      464.75     24.85 o 
  -3   8  13     1603.31     1623.45     37.18 o 
  -2   8  13      342.70      266.26     24.68 o 
  -1   8  13     1268.23     1253.06     46.05 o 
   0   8  13      372.52      397.36     32.76 o 
   1   8  13     1272.02     1298.43     89.19 o 
   2   8  13      211.70      191.88     30.68 o 
   3   8  13      969.70      934.56     46.52 o 
   4   8  13      131.33      107.19     24.35 o 
   5   8  13     1211.68     1295.66     85.31 o 
  -9   9  13      180.08      187.73     32.96 o 
  -8   9  13      234.63      211.10     32.31 o 
  -7   9  13      109.95      164.35     30.03 o 
  -6   9  13      214.26      186.27     25.24 o 
  -5   9  13      816.20      717.18     34.13 o 
  -4   9  13      412.11      441.17     29.32 o 
  -3   9  13      353.05      395.46     32.57 o 
  -2   9  13      143.43      200.11     28.01 o 
  -1   9  13      968.27      936.69     43.42 o 
   0   9  13      116.00       40.40     24.40 o 
   1   9  13     1434.12     1388.46     51.74 o 
   2   9  13        8.20       11.88     25.13 o 
   3   9  13      689.36      699.95     46.01 o 
   4   9  13       37.60       52.01     29.13 o 
  -8  10  13       91.39       56.31     29.65 o 
  -7  10  13      269.07      268.06     49.25 o 
  -6  10  13       38.68       24.43     21.75 o 
  -5  10  13        9.79       -8.80     20.19 o 
  -4  10  13       16.70       19.18     20.68 o 
  -3  10  13       45.66       19.17     24.48 o 
  -2  10  13      252.07      223.79     30.81 o 
  -1  10  13       44.06       17.15     20.77 o 
   0  10  13        2.42      -15.62     23.61 o 
   1  10  13     1128.67     1161.04     50.86 o 
   2  10  13       11.27        0.40     26.33 o 
   3  10  13      584.20      526.91     44.69 o 
   4  10  13      147.62      122.12     33.18 o 
  -7  11  13        1.57       -3.28     27.78 o 
  -6  11  13      155.46      133.94     26.00 o 
  -5  11  13        5.70        3.61     21.75 o 
  -4  11  13      130.33      159.93     25.32 o 
  -3  11  13        0.21      -23.22     24.08 o 
  -2  11  13      599.25      671.01     41.75 o 
  -1  11  13       49.96       34.15     22.28 o 
   0  11  13        8.47        4.06     25.44 o 
   1  11  13       59.27       45.21     28.08 o 
   2  11  13      489.45      550.30     42.44 o 
   3  11  13        1.32      -25.29     28.18 o 
  -6  12  13       44.94       31.27     25.23 o 
  -5  12  13       15.00      -17.21     22.81 o 
  -4  12  13        8.00      -22.55     22.25 o 
  -3  12  13       18.40       27.16     27.19 o 
  -2  12  13      123.36       90.83     29.93 o 
  -1  12  13      350.00      412.87     39.03 o 
   0  12  13      240.04      166.38     31.67 o 
   1  12  13     1011.86      875.50     79.57 o 
   2  12  13       16.68       11.85     29.59 o 
  -5  13  13        9.90      -17.91     24.46 o 
  -4  13  13       80.69       65.31     30.99 o 
  -3  13  13        8.09      -12.68     32.56 o 
  -2  13  13      125.14      129.01     33.01 o 
  -1  13  13      353.58      327.25     38.58 o 
   0  13  13      944.98     1037.95    132.44 o 
 -10   0  14        3.13      -61.51     42.92 o 
  -8   0  14      567.48      461.81     58.07 o 
  -6   0  14     2287.81     2394.34     95.37 o 
  -4   0  14     3256.72     2886.69     99.04 o 
  -2   0  14      611.19      693.87     54.05 o 
   0   0  14      548.55      554.36     29.46 o 
   2   0  14     1976.26     2075.48     50.01 o 
   4   0  14     1068.03     1059.74     82.86 o 
   6   0  14     1856.90     1888.12    110.98 o 
 -11   1  14      142.42       81.41     38.48 o 
 -10   1  14      252.01      310.59     41.98 o 
  -9   1  14       52.50       62.90     34.09 o 
  -8   1  14      324.59      340.51     92.04 o 
  -7   1  14      369.35      414.84     77.64 o 
  -6   1  14     1223.02     1279.63     70.18 o 
  -5   1  14      206.47      179.10     28.73 o 
  -4   1  14      922.50      947.91     62.37 o 
  -3   1  14        7.52       30.67     21.46 o 
  -2   1  14     1888.28     1852.76     45.57 o 
  -1   1  14       34.13       31.67     16.66 o 
   0   1  14     1858.28     1742.41     39.38 o 
   1   1  14        8.51        4.98     12.07 o 
   2   1  14     2259.49     2324.80     47.51 o 
   3   1  14      214.56      198.76     34.57 o 
   4   1  14      547.82      554.33     47.15 o 
   5   1  14      200.93      176.81     38.21 o 
   6   1  14      428.38      470.49     51.38 o 
 -11   2  14      195.14      234.43     43.50 o 
 -10   2  14      628.09      617.24     50.59 o 
  -9   2  14     1238.75     1139.30     44.59 o 
  -8   2  14       87.48      117.28     27.46 o 
  -7   2  14      873.94      889.31     32.73 o 
  -6   2  14        7.07      -22.19     14.80 o 
  -5   2  14     3775.48     3505.88     53.51 o 
  -4   2  14       14.64       -1.55     12.04 o 
  -3   2  14       49.78       -5.24     14.01 o 
  -2   2  14     3396.53     3238.66     46.37 o 
  -1   2  14     2093.61     1996.04     42.37 o 
   0   2  14      959.05      969.30     31.33 o 
   1   2  14     1425.87     1402.27     39.23 o 
   2   2  14       15.26       13.24     16.95 o 
   3   2  14     1466.00     1727.05     43.57 o 
   4   2  14       11.36        2.46     28.56 o 
   5   2  14      603.27      589.41     50.75 o 
   6   2  14      121.62      125.89     39.64 o 
 -11   3  14      112.42       88.55     24.89 o 
 -10   3  14      685.78      789.06     36.97 o 
  -9   3  14      250.71      264.57     25.95 o 
  -8   3  14      464.92      475.26     34.31 o 
  -7   3  14        0.34       -5.16     16.67 o 
  -6   3  14     1340.13     1358.62     36.87 o 
  -5   3  14      372.10      401.56     20.77 o 
  -4   3  14      377.99      351.02     24.14 o 
  -3   3  14      180.80      173.59     17.03 o 
  -2   3  14      937.38      932.90     27.56 o 
  -1   3  14      480.11      560.91     25.84 o 
   0   3  14      920.44     1025.16     36.97 o 
   1   3  14      895.92      860.69     37.31 o 
   2   3  14      300.51      282.84     23.85 o 
   3   3  14       85.89       70.88     19.82 o 
   4   3  14      126.06       56.25     23.12 o 
   5   3  14       10.74        0.64     31.69 o 
   6   3  14       14.40       20.47     65.70 o 
 -11   4  14       11.23      -34.28     22.85 o 
 -10   4  14        0.68      -22.59     19.10 o 
  -9   4  14      102.68       76.12     25.21 o 
  -8   4  14      269.52      277.46     25.61 o 
  -7   4  14      273.13      268.24     23.61 o 
  -6   4  14      350.25      344.11     24.09 o 
  -5   4  14       14.93      -11.73     13.16 o 
  -4   4  14       91.60       52.14     13.47 o 
  -3   4  14       43.70       39.24     14.14 o 
  -2   4  14       72.33       40.19     14.60 o 
  -1   4  14        8.51        9.79     17.59 o 
   0   4  14       48.39       67.84     21.56 o 
   1   4  14        7.76       38.31     21.37 o 
   2   4  14       24.86       25.18     17.90 o 
   3   4  14       86.01      123.10     21.90 o 
   4   4  14       87.83       35.36     20.60 o 
   5   4  14        4.99       39.21     34.21 o 
   6   4  14      554.46      731.68     58.58 o 
 -10   5  14      425.03      516.98     34.08 o 
  -9   5  14      181.68      122.53     24.85 o 
  -8   5  14      791.35      802.59     86.61 o 
  -7   5  14       39.99       22.18     16.13 o 
  -6   5  14     1720.78     1620.84     41.14 o 
  -5   5  14        8.57       28.10     17.31 o 
  -4   5  14      369.55      348.02     26.09 o 
  -3   5  14      275.89      300.28     20.23 o 
  -2   5  14      600.70      600.68     27.60 o 
  -1   5  14      745.50      773.09     32.95 o 
   0   5  14     2920.87     2881.63    105.52 o 
   1   5  14       13.80       47.38     22.38 o 
   2   5  14     1253.00     1274.97     92.04 o 
   3   5  14       23.81       -0.49     18.92 o 
   4   5  14       36.12       49.29     21.72 o 
   5   5  14        7.86      -10.49     32.38 o 
 -10   6  14       67.36       25.31     24.23 o 
  -9   6  14      560.56      546.69     33.67 o 
  -8   6  14       84.94       96.89     23.00 o 
  -7   6  14      758.29      780.53     34.34 o 
  -6   6  14      216.90      197.67     23.46 o 
  -5   6  14     1374.06     1423.63     39.30 o 
  -4   6  14      514.42      439.09     26.17 o 
  -3   6  14      163.87      186.33     20.91 o 
  -2   6  14        0.58        2.79     11.32 o 
  -1   6  14      665.16      706.70     36.84 o 
   0   6  14      589.26      579.70     35.52 o 
   1   6  14      745.35      797.66     40.25 o 
   2   6  14       88.30       15.27     26.65 o 
   3   6  14     1781.77     1782.82     48.44 o 
   4   6  14       13.53       13.68     21.21 o 
   5   6  14      657.70      703.63     37.37 o 
 -10   7  14      199.68      181.00     33.50 o 
  -9   7  14      151.84      124.88     30.09 o 
  -8   7  14      328.60      369.76     34.69 o 
  -7   7  14     1835.94     1858.53     47.83 o 
  -6   7  14      248.73      265.37     25.86 o 
  -5   7  14      283.69      241.66     25.98 o 
  -4   7  14      272.31      290.98     22.20 o 
  -3   7  14      192.17      224.18     24.94 o 
  -2   7  14      169.56      214.34     23.73 o 
  -1   7  14       83.33       64.33     23.96 o 
   0   7  14     1345.83     1301.34     58.60 o 
   1   7  14     1551.58     1456.99     51.59 o 
   2   7  14      122.81      146.03     28.48 o 
   3   7  14      591.90      640.45     51.33 o 
   4   7  14      434.10      467.81     33.36 o 
   5   7  14      319.59      329.83     36.92 o 
  -9   8  14       38.69       31.63     27.53 o 
  -8   8  14       92.75       56.43     27.33 o 
  -7   8  14      120.44      120.85     28.21 o 
  -6   8  14      754.66      806.57     36.42 o 
  -5   8  14        3.21       -0.43     17.12 o 
  -4   8  14      957.89      920.49     33.49 o 
  -3   8  14      590.88      644.12     31.29 o 
  -2   8  14      316.02      296.10     26.42 o 
  -1   8  14      141.06      101.50     26.24 o 
   0   8  14       48.90       54.59     25.71 o 
   1   8  14       64.46       79.21     26.69 o 
   2   8  14      271.94      280.88     33.81 o 
   3   8  14      164.23      156.35     32.23 o 
   4   8  14      542.03      594.15     36.64 o 
  -8   9  14       69.16       83.97     29.62 o 
  -7   9  14        0.87       26.83     26.50 o 
  -6   9  14      412.82      400.42     49.84 o 
  -5   9  14       93.17       75.30     25.77 o 
  -4   9  14      748.97      798.32     31.40 o 
  -3   9  14      265.52      302.75     32.63 o 
  -2   9  14      802.87      847.93     37.53 o 
  -1   9  14     1834.31     1876.78     58.11 o 
   0   9  14     2406.10     2212.37     62.39 o 
   1   9  14      265.97      222.58     31.64 o 
   2   9  14      644.11      660.62     78.45 o 
   3   9  14      122.27      103.80     30.61 o 
   4   9  14      198.74      206.90     29.72 o 
  -8  10  14       25.31       12.54     28.96 o 
  -7  10  14      431.73      463.99     39.46 o 
  -6  10  14        5.29      -16.16     24.33 o 
  -5  10  14      399.25      455.27     40.87 o 
  -4  10  14       16.08       16.13     21.65 o 
  -3  10  14      467.87      447.21     67.82 o 
  -2  10  14     1634.86     1583.24     55.62 o 
  -1  10  14      170.68      192.76     26.93 o 
   0  10  14      188.04      187.08     34.01 o 
   1  10  14       34.33       44.30     27.59 o 
   2  10  14       45.99       20.95     28.61 o 
   3  10  14      270.65      268.24     40.12 o 
  -7  11  14       12.82      -10.45     28.35 o 
  -6  11  14        1.84      -12.07     23.57 o 
  -5  11  14       96.39       68.89     24.74 o 
  -4  11  14      117.62      162.47     26.95 o 
  -3  11  14        3.10        6.67     26.73 o 
  -2  11  14       38.79       13.31     26.49 o 
  -1  11  14      264.68      245.80     34.02 o 
   0  11  14      593.56      631.09     52.56 o 
   1  11  14      168.39      114.49     32.54 o 
   2  11  14       92.69       93.70     40.89 o 
  -5  12  14        1.75      -29.01     23.31 o 
  -4  12  14        5.73      -28.24     27.22 o 
  -3  12  14       29.74       14.92     28.23 o 
  -2  12  14      197.11      174.98     33.25 o 
  -1  12  14      187.33      169.94     34.32 o 
   0  12  14       10.97      -24.39     27.66 o 
 -11   0  15       17.69      -52.79     45.68 o 
  -9   0  15       86.59       71.15     47.86 o 
  -7   0  15      233.16      220.23     48.55 o 
  -5   0  15     3704.78     3713.46    119.93 o 
  -3   0  15     2059.73     2036.74     85.39 o 
  -1   0  15     1498.13     1489.06     68.57 o 
   1   0  15      525.93      521.56     31.39 o 
   3   0  15      305.75      386.87     59.68 o 
   5   0  15     4553.25     5148.13    176.05 o 
 -10   1  15      331.85      308.86     69.26 o 
  -9   1  15      412.09      484.85     45.80 o 
  -8   1  15        4.33      -39.79     26.53 o 
  -7   1  15      346.64      382.59     39.67 o 
  -6   1  15      386.38      333.28     36.31 o 
  -5   1  15      774.50      837.40     49.64 o 
  -4   1  15     1802.45     1696.48     57.29 o 
  -3   1  15      560.15      552.05     38.91 o 
  -2   1  15     1215.91     1238.41     40.62 o 
  -1   1  15      356.93      318.40     22.64 o 
   0   1  15      541.02      540.16     24.01 o 
   1   1  15     1120.13     1137.13     36.43 o 
   2   1  15       76.98       76.95     19.73 o 
   3   1  15      888.50      791.64     52.66 o 
   4   1  15      428.35      547.55     48.77 o 
   5   1  15      844.90      925.15     76.15 o 
 -10   2  15        0.10       35.52     57.78 o 
  -9   2  15       13.11       37.08     32.50 o 
  -8   2  15       27.80       44.82     44.82 o 
  -7   2  15       42.39       41.98     28.51 o 
  -6   2  15        5.61       16.62     26.09 o 
  -5   2  15      242.94      243.14     32.79 o 
  -4   2  15     1544.70     1357.60     42.54 o 
  -3   2  15      399.21      415.73     42.67 o 
  -2   2  15      402.96      329.04     22.96 o 
  -1   2  15        0.12        0.84     15.44 o 
   0   2  15      154.69      171.62     19.90 o 
   1   2  15      177.48      190.00     21.97 o 
   2   2  15       27.62       52.08     20.09 o 
   3   2  15      120.32      107.01     32.94 o 
   4   2  15       76.16       71.70     37.18 o 
   5   2  15        4.63        8.62     34.85 o 
 -10   3  15      521.69      486.32     49.39 o 
  -9   3  15        5.77       42.95     32.37 o 
  -8   3  15     1826.15     1615.70    125.90 o 
  -7   3  15      122.53      113.00     20.17 o 
  -6   3  15     1059.40     1061.66     34.48 o 
  -5   3  15      117.99      123.86     16.47 o 
  -4   3  15      196.58      216.96     18.27 o 
  -3   3  15       80.47       56.05     15.65 o 
  -2   3  15      536.60      577.54     24.43 o 
  -1   3  15      195.73      173.10     19.97 o 
   0   3  15     2001.26     2063.23     60.75 o 
   1   3  15       23.97       76.08     17.80 o 
   2   3  15     1462.75     1377.40     41.02 o 
   3   3  15       43.05       99.25     22.82 o 
   4   3  15      356.69      328.23     81.66 o 
   5   3  15        4.88       14.71     34.40 o 
 -10   4  15       19.09       16.99     22.79 o 
  -9   4  15     1908.92     2065.79     51.11 o 
  -8   4  15        2.26       24.00     20.10 o 
  -7   4  15     1740.36     1684.14     48.34 o 
  -6   4  15       45.48       28.66     17.93 o 
  -5   4  15     2719.44     2695.66     76.23 o 
  -4   4  15      176.65      165.59     16.57 o 
  -3   4  15     1007.32     1017.56     30.61 o 
  -2   4  15        5.81      -19.63     13.08 o 
  -1   4  15     1313.77     1233.44     36.38 o 
   0   4  15       11.73        2.97     20.28 o 
   1   4  15     1888.54     1917.41     72.57 o 
   2   4  15        7.42        5.20     15.83 o 
   3   4  15      771.72      839.63     41.93 o 
   4   4  15       51.25       15.06     32.90 o 
   5   4  15     2108.25     2450.00    168.88 o 
 -10   5  15      319.51      308.63     33.96 o 
  -9   5  15        8.43        9.91     19.05 o 
  -8   5  15      319.89      392.90     29.82 o 
  -7   5  15        1.88       37.71     21.48 o 
  -6   5  15      151.00      134.38     21.96 o 
  -5   5  15       96.98      136.94     21.04 o 
  -4   5  15        4.57      -10.80     15.13 o 
  -3   5  15        7.23        9.52     15.33 o 
  -2   5  15       23.06       24.40     15.51 o 
  -1   5  15       33.26        0.28     21.10 o 
   0   5  15      886.02      936.47     42.16 o 
   1   5  15       41.11       82.52     24.67 o 
   2   5  15      479.69      531.20     33.48 o 
   3   5  15       15.49       23.67     17.74 o 
   4   5  15      254.80      262.76     28.50 o 
   5   5  15        5.67        2.91     44.30 o 
  -9   6  15        0.62      -19.90     21.82 o 
  -8   6  15      133.49       89.66     23.59 o 
  -7   6  15        0.85       -7.84     17.00 o 
  -6   6  15       27.85       19.30     16.68 o 
  -5   6  15      345.56      316.38     22.42 o 
  -4   6  15     1258.41     1100.33     32.76 o 
  -3   6  15     1350.08     1307.10     34.78 o 
  -2   6  15      589.06      512.94     29.64 o 
  -1   6  15       38.09        7.40     21.99 o 
   0   6  15      780.44      833.59     41.72 o 
   1   6  15       39.49       47.42     25.04 o 
   2   6  15      231.88      193.31     30.07 o 
   3   6  15       24.69       28.28     22.65 o 
   4   6  15      149.35      115.37     39.48 o 
  -9   7  15       32.46        7.66     23.93 o 
  -8   7  15      283.40      316.57     29.95 o 
  -7   7  15       24.86       12.86     21.34 o 
  -6   7  15      593.58      677.82     33.75 o 
  -5   7  15      256.61      266.19     23.09 o 
  -4   7  15      760.60      802.11     32.90 o 
  -3   7  15       64.36       58.74     17.91 o 
  -2   7  15     1126.69     1164.03     39.83 o 
  -1   7  15      196.92      107.68     27.05 o 
   0   7  15     1070.34     1024.85     46.25 o 
   1   7  15      378.32      501.25     45.84 o 
   2   7  15      266.68      296.04     33.96 o 
   3   7  15      166.70      132.46     25.96 o 
   4   7  15      379.24      414.98     33.81 o 
  -8   8  15        5.28       -5.42     22.84 o 
  -7   8  15       51.23       41.62     23.12 o 
  -6   8  15      997.66     1059.11     40.54 o 
  -5   8  15      822.81      942.58     33.89 o 
  -4   8  15      128.29       82.66     19.72 o 
  -3   8  15     1608.90     1455.10     52.75 o 
  -2   8  15       90.88       24.33     21.20 o 
  -1   8  15      623.89      695.47     35.75 o 
   0   8  15      200.92      178.69     37.95 o 
   1   8  15      101.51       67.66     28.08 o 
   2   8  15      193.93      110.72     32.41 o 
   3   8  15      319.61      388.79     38.55 o 
  -8   9  15        7.62      -16.93     26.93 o 
  -7   9  15      193.65      127.38     26.20 o 
  -6   9  15       62.57       58.40     21.27 o 
  -5   9  15      424.17      431.04     27.77 o 
  -4   9  15      788.68      825.44     45.01 o 
  -3   9  15      267.63      274.70     50.30 o 
  -2   9  15       26.55       28.36     25.93 o 
  -1   9  15      210.34      165.82     29.52 o 
   0   9  15        3.51       -3.01     25.22 o 
   1   9  15        4.78        1.87     32.78 o 
   2   9  15        8.19        7.14     27.95 o 
  -7  10  15      217.00      217.61     45.04 o 
  -6  10  15       12.70       20.17     20.76 o 
  -5  10  15       38.68       36.28     20.72 o 
  -4  10  15      105.81       80.54     28.82 o 
  -3  10  15       13.57       -5.47     26.18 o 
  -2  10  15       43.27       71.57     28.47 o 
  -1  10  15        9.85        2.53     22.83 o 
   0  10  15        2.25       -2.37     28.25 o 
   1  10  15      192.27      189.81     34.07 o 
  -5  11  15       53.03       79.69     26.27 o 
  -4  11  15      211.34      251.91     35.99 o 
  -3  11  15       23.24       12.52     28.18 o 
  -2  11  15      338.23      465.68     71.43 o 
  -1  11  15      283.07      241.00     35.40 o 
   0  11  15     1504.89     1396.64     62.83 o 
 -10   0  16       52.99       87.11     51.99 o 
  -8   0  16      188.82      128.54     48.89 o 
  -6   0  16      475.37      533.31     59.33 o 
  -4   0  16      547.84      557.64     57.84 o 
  -2   0  16      121.39      153.41     36.21 o 
   0   0  16      395.52      356.13     36.15 o 
   2   0  16      708.32      771.34     74.60 o 
   4   0  16        3.81       64.50     49.46 o 
 -10   1  16      143.85      180.31     74.94 o 
  -9   1  16       81.47       45.01     33.82 o 
  -8   1  16      254.26      318.84     40.64 o 
  -7   1  16      175.20      179.04     35.02 o 
  -6   1  16      131.19      110.91     31.32 o 
  -5   1  16      370.55      389.96     38.14 o 
  -4   1  16      460.26      522.84     41.49 o 
  -3   1  16      357.00      307.84     27.18 o 
  -2   1  16      399.41      416.12     29.68 o 
  -1   1  16      670.97      632.90     26.39 o 
   0   1  16      737.38      848.84     30.15 o 
   1   1  16       13.10       39.72     24.30 o 
   2   1  16      264.84      202.40     36.96 o 
   3   1  16      106.00       96.20     34.49 o 
   4   1  16      527.14      603.56     53.14 o 
 -10   2  16      128.98       76.99     39.71 o 
  -9   2  16      658.78      635.09     51.77 o 
  -8   2  16       84.35       78.16     33.25 o 
  -7   2  16     1099.43     1257.95    118.38 o 
  -6   2  16       77.58      109.40     30.89 o 
  -5   2  16     2602.52     2558.45     59.03 o 
  -4   2  16       98.68      107.37     23.01 o 
  -3   2  16     4187.21     3852.49     71.50 o 
  -2   2  16      688.01      717.88     30.78 o 
  -1   2  16     1827.78     1851.87     43.55 o 
   0   2  16      669.91      628.70     36.42 o 
   1   2  16     1520.97     1583.18     56.20 o 
   2   2  16       32.00       32.61     19.72 o 
   3   2  16      366.40      421.33     46.66 o 
   4   2  16       84.57       22.26     34.90 o 
 -10   3  16      379.66      521.04     52.10 o 
  -9   3  16      131.60      157.49     38.33 o 
  -8   3  16     1487.50     1534.82     85.56 o 
  -7   3  16       79.25       93.53     33.05 o 
  -6   3  16     1329.58     1307.32     87.80 o 
  -5   3  16       21.26        7.62     27.91 o 
  -4   3  16     1188.46     1161.23     42.67 o 
  -3   3  16       86.09       73.75     19.44 o 
  -2   3  16      796.75      808.68     32.69 o 
  -1   3  16       45.67       53.15     18.68 o 
   0   3  16     2141.21     2226.29     58.31 o 
   1   3  16       18.25       14.65     13.67 o 
   2   3  16      735.66      789.43     35.50 o 
   3   3  16        0.49      -23.44     30.28 o 
   4   3  16      663.64      699.68     56.58 o 
  -9   4  16       27.74      -15.36     33.10 o 
  -8   4  16        1.10       11.73     32.46 o 
  -7   4  16      461.59      515.63     45.85 o 
  -6   4  16      189.33      182.42     59.56 o 
  -5   4  16      201.80      162.27     33.06 o 
  -4   4  16      184.99      164.59     20.49 o 
  -3   4  16       40.35       31.43     15.95 o 
  -2   4  16        2.60       19.46     15.22 o 
  -1   4  16       59.46       37.79     22.95 o 
   0   4  16      135.58      111.78     25.61 o 
   1   4  16      197.45      211.66     24.59 o 
   2   4  16        0.45        6.51     15.83 o 
   3   4  16      108.21       78.06     23.77 o 
   4   4  16      940.17     1202.98    119.70 o 
  -9   5  16       64.02       92.28     25.38 o 
  -8   5  16     1266.01     1320.84     64.47 o 
  -7   5  16        0.31        1.11     20.22 o 
  -6   5  16     1519.29     1546.58     43.01 o 
  -5   5  16      187.50      182.44     22.99 o 
  -4   5  16      911.45      864.43     31.57 o 
  -3   5  16      529.67      550.13     26.59 o 
  -2   5  16     2589.49     2615.62     54.45 o 
  -1   5  16      177.61      174.54     46.58 o 
   0   5  16     1216.97     1352.54     50.06 o 
   1   5  16      148.47      138.20     28.02 o 
   2   5  16      965.92      911.80     39.77 o 
   3   5  16       12.37       -0.20     19.28 o 
   4   5  16      703.71      728.91     58.44 o 
  -9   6  16      399.77      345.77     58.89 o 
  -8   6  16        2.41       -1.33     20.33 o 
  -7   6  16      504.34      550.63     68.95 o 
  -6   6  16      119.76      145.75     23.91 o 
  -5   6  16     1734.76     1830.88     46.30 o 
  -4   6  16      179.43      177.38     36.24 o 
  -3   6  16     1452.85     1406.95     37.05 o 
  -2   6  16      295.20      376.22     28.47 o 
  -1   6  16      529.70      506.89     37.44 o 
   0   6  16      198.28      172.64     29.27 o 
   1   6  16      969.30     1017.00     50.89 o 
   2   6  16      383.92      387.82     36.10 o 
   3   6  16      573.14      532.75     35.42 o 
  -8   7  16       38.07       44.82     23.80 o 
  -7   7  16       39.64       44.73     22.55 o 
  -6   7  16      271.22      242.85     47.82 o 
  -5   7  16      500.22      465.97     30.21 o 
  -4   7  16       46.83       21.13     17.37 o 
  -3   7  16       77.04       18.14     26.48 o 
  -2   7  16        9.03       17.10     16.49 o 
  -1   7  16        0.43       17.62     17.96 o 
   0   7  16      176.82       86.86     32.65 o 
   1   7  16        7.81       34.20     26.48 o 
   2   7  16      129.05      174.97     32.03 o 
   3   7  16      465.43      449.30     37.24 o 
  -7   8  16       33.54       -9.90     22.56 o 
  -6   8  16      392.89      428.97     32.10 o 
  -5   8  16       77.02       85.69     21.19 o 
  -4   8  16      293.26      210.88     26.21 o 
  -3   8  16      113.26      157.56     31.73 o 
  -2   8  16        4.20       17.61     21.90 o 
  -1   8  16       21.77      -21.22     20.96 o 
   0   8  16       14.78      -36.34     24.22 o 
   1   8  16       40.51        0.17     27.64 o 
   2   8  16      352.14      376.03     38.73 o 
  -7   9  16       12.32        6.16     25.79 o 
  -6   9  16      217.51      157.83     24.48 o 
  -5   9  16       21.92       -0.03     19.76 o 
  -4   9  16      183.93      114.73     30.28 o 
  -3   9  16       33.94       49.14     28.12 o 
  -2   9  16     1066.40     1052.07     50.10 o 
  -1   9  16       91.48       56.94     24.52 o 
   0   9  16      162.16      195.37     33.81 o 
   1   9  16       76.61       76.68     30.60 o 
  -5  10  16     1448.01     1565.47     59.78 o 
  -4  10  16      116.07       68.88     30.95 o 
  -3  10  16     1018.85      957.84     50.62 o 
  -2  10  16      222.22      257.93     35.64 o 
  -1  10  16     1129.35     1156.89     62.88 o 
   0  10  16      617.05      537.14     52.30 o 
  -9   0  17       33.88       49.35     50.50 o 
  -7   0  17      770.23      947.04     78.27 o 
  -5   0  17      279.46      161.13     47.74 o 
  -3   0  17      651.33      546.51     57.73 o 
  -1   0  17     1089.68      917.40     52.91 o 
   1   0  17      662.98      768.70     75.74 o 
   3   0  17       58.97       27.08     47.28 o 
  -9   1  17       53.79        2.35     35.12 o 
  -8   1  17       66.42       49.43     33.31 o 
  -7   1  17       55.89       14.72     30.88 o 
  -6   1  17      211.68      172.43     35.07 o 
  -5   1  17      120.41       71.65     30.55 o 
  -4   1  17     1834.86     1638.30     49.74 o 
  -3   1  17        0.35      -15.63     20.14 o 
  -2   1  17     1338.94     1434.56     46.92 o 
  -1   1  17       10.93       29.04     18.48 o 
   0   1  17      160.55      100.91     21.73 o 
   1   1  17       38.63       -1.80     20.00 o 
   2   1  17       50.32        4.64     31.97 o 
   3   1  17      113.58      139.69     74.14 o 
  -9   2  17        0.29      -25.55     32.36 o 
  -8   2  17       15.58       -2.41     31.32 o 
  -7   2  17       24.94       18.64     30.31 o 
  -6   2  17       97.75      138.94     44.64 o 
  -5   2  17      231.52      244.81     42.55 o 
  -4   2  17       74.78       58.80     23.41 o 
  -3   2  17      552.71      578.51     53.70 o 
  -2   2  17       16.46       20.53     22.83 o 
  -1   2  17      133.50       89.65     20.45 o 
   0   2  17       39.13       36.90     21.50 o 
   1   2  17       21.06       17.58     23.07 o 
   2   2  17       13.02       27.04     31.70 o 
   3   2  17        0.35        6.48     34.07 o 
  -9   3  17       20.29       83.79     37.61 o 
  -8   3  17     1450.74     1396.11     65.37 o 
  -7   3  17      218.79      280.28     41.35 o 
  -6   3  17      897.41      867.26     52.48 o 
  -5   3  17       21.31       43.21     30.44 o 
  -4   3  17      763.24      727.87     49.93 o 
  -3   3  17       17.73        1.26     21.69 o 
  -2   3  17      220.42      228.45     23.99 o 
  -1   3  17      119.05      109.12     32.56 o 
   0   3  17      929.30      972.42     38.34 o 
   1   3  17      135.10       79.26     31.06 o 
   2   3  17      954.96      907.81     45.64 o 
   3   3  17      119.00      135.52     56.92 o 
  -9   4  17     1359.88     1409.30     68.04 o 
  -8   4  17       34.55       63.88     35.58 o 
  -7   4  17     3858.59     3879.73    106.62 o 
  -6   4  17      197.04      280.63     87.62 o 
  -5   4  17     1891.34     1971.58     68.59 o 
  -4   4  17        4.83       -1.59     21.83 o 
  -3   4  17      777.23      869.72     35.73 o 
  -2   4  17       24.86        2.97     25.05 o 
  -1   4  17     1807.37     1766.52     55.20 o 
   0   4  17       18.46       44.54     25.09 o 
   1   4  17     2889.28     3140.03     63.29 o 
   2   4  17       42.34       36.25     23.54 o 
   3   4  17      427.47      282.06     45.44 o 
  -8   5  17      291.86      311.73     44.89 o 
  -7   5  17       46.62       98.03     36.47 o 
  -6   5  17      295.81      241.76     39.19 o 
  -5   5  17        0.36       14.00     52.39 o 
  -4   5  17       27.72        7.24     23.90 o 
  -3   5  17       16.32       35.72     19.97 o 
  -2   5  17       14.71       29.90     26.14 o 
  -1   5  17      118.11      109.13     27.42 o 
   0   5  17       23.61       54.41     25.95 o 
   1   5  17        4.81       -2.37     32.91 o 
   2   5  17      146.06      148.95     27.34 o 
  -8   6  17       35.24       47.75     36.68 o 
  -7   6  17       18.60      -22.09     23.38 o 
  -6   6  17       30.82       -9.54     20.47 o 
  -5   6  17      672.82      622.60     62.11 o 
  -4   6  17      162.76      172.58     24.58 o 
  -3   6  17     1208.57     1140.78     47.71 o 
  -2   6  17        2.99      -12.06     19.32 o 
  -1   6  17      664.50      559.96     42.50 o 
   0   6  17       26.07       -5.48     25.16 o 
   1   6  17       12.98       16.89     27.91 o 
   2   6  17        1.64        0.64     23.30 o 
  -7   7  17       39.41       46.03     22.30 o 
  -6   7  17      109.10       83.29     24.58 o 
  -5   7  17       27.53       14.33     22.33 o 
  -4   7  17      554.10      585.22     73.83 o 
  -3   7  17        0.05        0.30     25.21 o 
  -2   7  17      580.79      547.39     34.27 o 
  -1   7  17        4.69      -24.26     21.38 o 
   0   7  17      295.36      216.48     33.28 o 
   1   7  17       35.14       25.97     27.83 o 
  -6   8  17       81.92       39.62     24.41 o 
  -5   8  17      408.28      427.08     32.03 o 
  -4   8  17       43.92       28.61     26.18 o 
  -3   8  17      600.59      553.65     68.05 o 
  -2   8  17       53.97       67.52     27.60 o 
  -1   8  17      369.44      347.70     31.37 o 
   0   8  17       62.08       23.31     28.39 o 
  -5   9  17       94.53       91.31     31.51 o 
  -4   9  17      884.89      987.76     68.69 o 
  -3   9  17       68.94       26.04     29.09 o 
  -2   9  17      371.85      348.85     44.40 o 
  -1   9  17       25.15       31.88     25.33 o 
  -8   0  18      935.66     1063.07     87.34 o 
  -6   0  18       87.30       19.74     42.58 o 
  -4   0  18      164.14      177.31     50.15 o 
  -2   0  18        4.34        4.69     26.86 o 
   0   0  18      166.48      202.68     55.32 o 
   2   0  18      182.53      242.50     62.55 o 
  -8   1  18        6.48       15.73     33.49 o 
  -7   1  18        9.75      -40.99     29.53 o 
  -6   1  18      112.12       89.72     34.99 o 
  -5   1  18      166.33      139.04     26.99 o 
  -4   1  18      161.73      201.13     30.88 o 
  -3   1  18        8.68       29.34     23.52 o 
  -2   1  18        5.99      -13.26     18.89 o 
  -1   1  18       16.18        7.63     19.90 o 
   0   1  18       22.95       -3.90     33.05 o 
   1   1  18        4.29       20.18     32.87 o 
   2   1  18       43.03       55.81     53.08 o 
  -8   2  18       23.65      -27.75     32.62 o 
  -7   2  18      687.30      712.08     53.27 o 
  -6   2  18      232.60      217.98     90.55 o 
  -5   2  18      923.47      951.63     43.55 o 
  -4   2  18      203.45      218.32     36.93 o 
  -3   2  18      976.68     1030.42     58.36 o 
  -2   2  18       42.42       21.20     23.52 o 
  -1   2  18     1100.55     1049.99     59.67 o 
   0   2  18      149.52      129.27     40.84 o 
   1   2  18       36.60       16.68     40.05 o 
   2   2  18      100.97      122.23     38.52 o 
  -8   3  18      208.29      302.02     43.62 o 
  -7   3  18        0.95      -19.92     31.75 o 
  -6   3  18      726.39      745.46     52.26 o 
  -5   3  18       84.58       72.56     33.05 o 
  -4   3  18      536.21      561.24     37.20 o 
  -3   3  18       79.76       51.16     24.58 o 
  -2   3  18      929.93      958.05     49.99 o 
  -1   3  18      150.86      177.43     59.13 o 
   0   3  18      848.58      887.65     39.15 o 
   1   3  18      176.20      178.92     28.81 o 
   2   3  18      660.94      632.68     55.99 o 
  -8   4  18      102.10      177.42     40.87 o 
  -7   4  18       36.29       41.34     34.73 o 
  -6   4  18      215.96      212.35     39.68 o 
  -5   4  18       35.33       -7.70     40.97 o 
  -4   4  18       37.97       60.35     25.30 o 
  -3   4  18       50.47       24.50     24.76 o 
  -2   4  18        5.02       51.11     25.59 o 
  -1   4  18      186.59      134.62     29.31 o 
   0   4  18       22.86        6.77     21.99 o 
   1   4  18       31.58       23.48     22.96 o 
  -7   5  18       62.03       37.62     47.23 o 
  -6   5  18     1191.86     1243.52     61.29 o 
  -5   5  18      375.70      319.66     41.84 o 
  -4   5  18     1615.80     1604.55     64.72 o 
  -3   5  18        0.06       -4.90     24.67 o 
  -2   5  18      466.29      510.85     39.08 o 
  -1   5  18      123.78      172.81     30.75 o 
   0   5  18      723.37      751.02     44.50 o 
   1   5  18      214.83      200.99     28.47 o 
  -6   6  18      158.48      202.58     41.26 o 
  -5   6  18      292.05      391.20    103.98 o 
  -4   6  18        4.94        8.15     33.63 o 
  -3   6  18      245.42      150.24     38.80 o 
  -2   6  18        0.05       27.28     26.71 o 
  -1   6  18      226.97      269.05     34.98 o 
   0   6  18      105.94       84.82     29.62 o 
  -5   7  18       38.77       62.03     35.38 o 
  -4   7  18       12.46      -22.88     33.18 o 
  -3   7  18        9.30      -18.02     31.78 o 
  -2   7  18        1.01       -4.10     26.92 o 
  -1   7  18       76.53       94.20     30.24 o 
  -7   0  19      113.40       32.71     48.89 o 
  -5   0  19      317.28      245.48     55.43 o 
  -3   0  19      544.48      457.69     43.97 o 
  -1   0  19     1007.22     1037.55     58.32 o 
  -7   1  19       70.33       29.85     40.00 o 
  -6   1  19      111.75      150.22     37.73 o 
  -5   1  19       82.10      107.37     27.79 o 
  -4   1  19     1105.37     1231.21     48.97 o 
  -3   1  19       66.09       55.07     22.42 o 
  -2   1  19      615.77      640.27     35.17 o 
  -1   1  19       49.45       31.96     27.69 o 
   0   1  19      581.00      516.34     50.59 o 
  -7   2  19       22.46        6.84     34.01 o 
  -6   2  19        1.28      -21.19     31.30 o 
  -5   2  19       24.60       33.56     25.53 o 
  -4   2  19       27.48       34.35     27.37 o 
  -3   2  19      244.27      240.05     31.08 o 
  -2   2  19       37.21       33.90     33.75 o 
  -1   2  19      374.75      432.79     37.40 o 
   0   2  19      524.97      677.08     55.08 o 
  -6   3  19     1040.66     1033.08     86.25 o 
  -5   3  19        3.48       55.52     33.57 o 
  -4   3  19      424.93      464.38     36.70 o 
  -3   3  19      124.67       90.72     33.96 o 
  -2   3  19      130.96       52.61     36.21 o 
  -1   3  19        0.86      -10.37     21.71 o 
   0   3  19      570.62      551.07     35.25 o 
  -6   4  19       16.61       31.16     38.27 o 
  -5   4  19     1740.24     1688.61     68.80 o 
  -4   4  19        6.72        3.22     32.53 o 
  -3   4  19      635.86      570.97    113.39 o 
  -2   4  19       24.74        9.23     25.81 o 
  -1   4  19     1081.14     1206.09     52.03 o 
  -5   5  19       33.04        4.69     33.94 o 
  -4   5  19       82.39       15.03     49.00 o 
  -3   5  19       48.30       75.12     28.79 o 
  -2   5  19        4.62        9.25     26.59 o 
  -4   0  20       16.10      -44.53     29.69 o 
  -4   1  20        4.56        5.78     21.66 o 
  -3   1  20        1.03      -30.01     21.53 o 
                                                 
